# Supplementary material for: Image Phenotyping of Spring Barley (Hordeum vulgare L.) RIL Population Under Drought: Selection of Traits and Biological Interpretation
Source: Front Plant Sci. 2020 Jun 9;11:743. doi: 10.3389/fpls.2020.00743 (PMC7296146; doi:10.3389/fpls.2020.00743)
Supplement: Supplementary file 1 [file Table_1.XLSX]

## Sheet: Sheet1
Supplementary Table 1. Image-derived traits observed in the experiemnt.
VIS, visible-light; FLUO, fluorescence; NIR, near-infrared;
Number	Name	Description	Correlation between plants within carriers for non-stressed	Correlation between plants within carriers for stressed	Accepted for analysis (0/1)	Drought effect cluster	Genetic correlation cluster	Correlation with spike traits cluster	Correlation with TGW cluster	Selected for spike traits	Selected for TGW	Camera	Category	Statistic	Colour scale	Viewpoint	No. correlations with spike traits	No. correlations with TGW
1	hull.area..zoom.corrected.geometry.trait.based.on.fluorescence.side.view...mm.2.	Normalized area (in real-world coordinates) of the convex hull, which is the shortest convex line drawing around the plant.	0.578569	0.835404	1	6	7	4	2	0	0	FLUOR	geometric	other	none	side	5	1
2	border.length..zoom.corrected.geometry.trait.based.on.fluorescence.side.view...mm.	Plant outline length, normalized to real-world coordinates.	0.825671	0.896872	1	6	7	4	1	0	0	FLUOR	geometric	other	none	side	0	0
3	border.length..geometry.trait.based.on.fluorescence.side.view...px.	Number of pixels of the plant, connected by at least one side of the pixel to the background (4-neighbourhood).	0.89577	0.901613	1	6	7	4	2	0	0	FLUOR	geometric	other	none	side	0	0
4	compactness.16..geometry.trait.based.on.fluorescence.side.view.	borderPixels * borderPixels / filledArea	0.88902	0.895243	1	5	7	2	4	0	0	FLUOR	geometric	other	none	side	1	0
5	hull.area..geometry.trait.based.on.fluorescence.side.view...px.	Area (in pixels) of the convex hull, which is the shortest convex line drawing around the plant.	0.825984	0.876199	1	6	7	7	2	0	0	FLUOR	geometric	other	none	side	2	1
6	branchpoint.count..geometry.trait.based.on.fluorescence.side.view.	Branchpoint count (based on skeleton).	0.563664	0.651155	1	6	7	7	2	0	0	FLUOR	geometric	other	none	side	1	0
7	circumcircle.d..geometry.trait.based.on.fluorescence.side.view...px.	Diameter of the smallest circle drawn around the plant.	0.845369	0.913927	1	6	7	4	1	0	0	FLUOR	geometric	other	none	side	0	0
8	circumcircle.d..zoom.corrected.geometry.trait.based.on.fluorescence.side.view...mm.	Diameter of the smallest circle drawn around the plant, normalized to real-world coordinates.	0.732788	0.895627	1	6	7	4	1	0	0	FLUOR	geometric	other	none	side	2	0
9	compactness.01..geometry.trait.based.on.fluorescence.side.view.	4 * Math.PI / (borderPixels * borderPixels / filledArea)	0.680232	0.604668	1	5	7	5	5	0	0	FLUOR	geometric	other	none	side	0	0
10	hull.pc1..geometry.trait.based.on.fluorescence.side.view...px.	Largest distance (in pixels) of any two pixels of the plant.	0.845804	0.914139	1	6	7	4	1	0	0	FLUOR	geometric	other	none	side	0	0
11	hull.length..zoom.corrected.geometry.trait.based.on.fluorescence.side.view...mm.	Length of the convex hull, normalized to real-world coordinates.	0.665433	0.848111	1	6	7	4	1	0	0	FLUOR	geometric	other	none	side	2	0
12	hull.length..geometry.trait.based.on.fluorescence.side.view.	Length of the convex hull.	0.773487	0.864992	1	6	7	4	1	0	0	FLUOR	geometric	other	none	side	0	0
13	hull.fillgrade..geometry.trait.based.on.fluorescence.side.view.....	Number of pixels of the plant relative to the area of the convex hull. May be formatted as percentage values in Excel (e.g. 20%), CSV exported data is displayed unformatted, e.g. 0.2.	0.718333	0.708198	1	5	7	5	3	0	0	FLUOR	geometric	other	none	side	3	0
14	hull.compactness.16..geometry.trait.based.on.fluorescence.side.view.	borderPixels * borderPixels / filledArea (all of convex hull)	0.726146	0.70051	1	5	7	2	1	0	0	FLUOR	geometric	other	none	side	0	0
15	hull.compactness.01..geometry.trait.based.on.fluorescence.side.view.	4 * Math.PI / (borderPixels * borderPixels / filledArea) (all of convex hull)	0.549278	0.497075	1	5	7	7	5	0	0	FLUOR	geometric	other	none	side	1	0
16	hull.circularity..geometry.trait.based.on.fluorescence.side.view.	Indicates similarity of the convex hull to a circle, ranges between 0 and 1. A circular object has value 1.	0.772194	0.774891	1	5	7	7	5	1	1	FLUOR	geometric	other	none	side	23	4
17	hull.centroid.y..geometry.trait.based.on.fluorescence.side.view...px.	Center of mass coordinate (Y-axis) of the convex hull area.	0.0867786	0.205816	0	-	-	-	-	-	-	FLUOR	geometric	other	none	side	-	-
18	hull.centroid.x..geometry.trait.based.on.fluorescence.side.view...px.	Center of mass coordinate (X-axis) of the convex hull area.	0.102971	0.0426739	0	-	-	-	-	-	-	FLUOR	geometric	other	none	side	-	-
19	leaf.length.sum..zoom.corrected.geometry.trait.based.on.fluorescence.side.view...mm.	Skeleton length, , normalized to real-world coordinates.	0.706975	0.831591	1	6	7	4	2	0	0	FLUOR	geometric	other	none	side	2	0
20	leaf.length.sum..geometry.trait.based.on.fluorescence.side.view...px.	Skeleton length.	0.783034	0.842814	1	6	7	4	2	0	0	FLUOR	geometric	other	none	side	1	0
21	leaf.length.mean..zoom.corrected.geometry.trait.based.on.fluorescence.side.view...mm.	Skeleton length dividied by the number of detected leaves, normalized to real-world coordinates.	0.311215	0.379548	1	5	6	5	1	0	0	FLUOR	geometric	other	none	side	0	0
22	leaf.length.mean..geometry.trait.based.on.fluorescence.side.view...px.	Skeleton length dividied by the number of detected leaves.	0.296176	0.401849	1	5	6	5	1	0	0	FLUOR	geometric	other	none	side	0	0
23	leaf.count..geometry.trait.based.on.fluorescence.side.view.	Number of detected leaves.	0.480266	0.566072	1	6	6	4	2	0	0	FLUOR	geometric	other	none	side	0	2
24	hull.points..geometry.trait.based.on.fluorescence.side.view.	Number of edge points of the convex hull around the plant.	0.316845	0.37931	1	5	7	3	3	0	0	FLUOR	geometric	other	none	side	0	2
25	hull.pc2..zoom.corrected.geometry.trait.based.on.fluorescence.side.view...mm.	If a line connects the two most far from each other situated plant pixels is drawn, this number indicates the sum of the maximum distances of other plant pixels from the left and right of this line. This value is normalized to real-world coordniates.	0.537682	0.471044	1	5	3	7	5	0	0	FLUOR	geometric	other	none	side	12	2
26	hull.pc2..geometry.trait.based.on.fluorescence.side.view...px.	If a line connects the two most far from each other situated plant pixels is drawn, this number indicates the sum of the maximum distances of other plant pixels from the left and right of this line.	0.688373	0.507244	1	6	3	7	5	0	0	FLUOR	geometric	other	none	side	17	3
27	hull.pc1..zoom.corrected.geometry.trait.based.on.fluorescence.side.view...mm.	Largest distance of any two pixels of the plant, normalized to real-world coordinates.	0.734819	0.896116	1	6	7	4	1	0	0	FLUOR	geometric	other	none	side	2	0
28	minrectangle.area..geometry.trait.based.on.fluorescence.side.view...px.	Area of the smallest enclosing rectangle, which fits around the plant.	0.778437	0.862914	1	6	7	7	2	0	0	FLUOR	geometric	other	none	side	2	1
29	leaf.width.mean..zoom.corrected.geometry.trait.based.on.fluorescence.side.view...mm.	Projected plant area divided by skeleton length, normalized to real-world coordinates.	0.490795	0.55041	1	5	7	5	3	0	0	FLUOR	geometric	other	none	side	1	0
30	leaf.width.mean..geometry.trait.based.on.fluorescence.side.view...px.	Projected plant area divided by skeleton length.	0.581639	0.602347	1	5	7	5	3	0	0	FLUOR	geometric	other	none	side	0	0
31	relative.daily.change.of.leaf.length.sum..geometry.trait.based.on.fluorescence.side.view...relative.day.	Skeleton length.	0.247406	0.114805	0	-	-	-	-	-	-	FLUOR	geometric	other	none	side	-	-
32	percentage.of.daily.change.of.leaf.length.sum..geometry.trait.based.on.fluorescence.side.view...percent.change.day.	Skeleton length.	0.247406	0.114805	0	-	-	-	-	-	-	FLUOR	geometric	other	none	side	-	-
33	daily.log.change.rate.of.leaf.length.sum..geometry.trait.based.on.fluorescence.side.view...relative.day.	Skeleton length.	0.260528	0.0869184	0	-	-	-	-	-	-	FLUOR	geometric	other	none	side	-	-
34	relative.daily.change.of.side.geometry.fluo.leaf.length.sum..zoom.corrected.geometry.trait.based.on.fluorescence.side.view...relative.day.	Skeleton length, , normalized to real-world coordinates.	0.124023	0.0692829	0	-	-	-	-	-	-	FLUOR	geometric	other	none	side	-	-
35	percentage.of.daily.change.of.side.geometry.fluo.leaf.length.sum..zoom.corrected.geometry.trait.based.on.fluorescence.side.view...percent.change.day.	Skeleton length, , normalized to real-world coordinates.	0.124023	0.0692829	0	-	-	-	-	-	-	FLUOR	geometric	other	none	side	-	-
36	daily.log.change.rate.of.side.geometry.fluo.leaf.length.sum..zoom.corrected.geometry.trait.based.on.fluorescence.side.view...relative.day.	Skeleton length, , normalized to real-world coordinates.	0.132369	0.0416814	0	-	-	-	-	-	-	FLUOR	geometric	other	none	side	-	-
37	relative.daily.change.of.area..geometry.trait.based.on.fluorescence.side.view...relative.day.	Number of foreground pixels. Therefore, projected plant area in pixels.	0.308302	0.251578	1	5	3	4	3	0	0	FLUOR	geometric	other	none	side	3	0
38	percentage.of.daily.change.of.area..geometry.trait.based.on.fluorescence.side.view...percent.change.day.	Number of foreground pixels. Therefore, projected plant area in pixels.	0.308302	0.251578	1	1	3	5	3	0	0	FLUOR	geometric	other	none	side	0	0
39	area..geometry.trait.based.on.visible.light.side.view...px.2.	Number of foreground pixels. Therefore, projected plant area in pixels.	0.935543	0.930334	1	6	7	7	5	0	1	VIS	geometric	other	none	side	14	5
40	area..zoom.corrected.geometry.trait.based.on.visible.light.side.view...mm.2.	Normalized area of foreground pixels according to real-world coordinates.	0.764944	0.89665	1	6	7	7	5	0	0	VIS	geometric	other	none	side	6	0
41	percentage.of.daily.change.of.side.geometry.vis.area..zoom.corrected.geometry.trait.based.on.visible.light.side.view...percent.change.day.	Normalized area of foreground pixels according to real-world coordinates.	0.0337468	0.111576	0	-	-	-	-	-	-	VIS	geometric	other	none	side	-	-
42	border.length..geometry.trait.based.on.visible.light.side.view...px.	Number of pixels of the plant, connected by at least one side of the pixel to the background (4-neighbourhood).	0.828248	0.895811	1	6	7	5	3	0	0	VIS	geometric	other	none	side	0	0
43	relative.daily.change.of.area..geometry.trait.based.on.visible.light.side.view...relative.day.	Number of foreground pixels. Therefore, projected plant area in pixels.	0.32817	0.296013	1	5	1	5	3	0	0	VIS	geometric	other	none	side	0	1
44	percentage.of.daily.change.of.area..geometry.trait.based.on.visible.light.side.view...percent.change.day.	Number of foreground pixels. Therefore, projected plant area in pixels.	0.32817	0.296013	1	1	1	5	3	0	0	VIS	geometric	other	none	side	1	0
45	daily.log.change.rate.of.area..geometry.trait.based.on.visible.light.side.view...relative.day.	Number of foreground pixels. Therefore, projected plant area in pixels.	0.336962	0.268306	1	1	1	5	3	0	0	VIS	geometric	other	none	side	0	0
46	relative.daily.change.of.side.geometry.vis.area..zoom.corrected.geometry.trait.based.on.visible.light.side.view...relative.day.	Normalized area of foreground pixels according to real-world coordinates.	0.0337468	0.111576	0	-	-	-	-	-	-	VIS	geometric	other	none	side	-	-
47	daily.log.change.rate.of.side.geometry.vis.area..zoom.corrected.geometry.trait.based.on.visible.light.side.view...relative.day.	Normalized area of foreground pixels according to real-world coordinates.	0.0656522	0.110775	0	-	-	-	-	-	-	VIS	geometric	other	none	side	-	-
48	minrectangle.length.b..zoom.corrected.geometry.trait.based.on.fluorescence.side.view...mm.	Length of the second side of the smallest enclosing rectangle, which fits around the plant, normalized to real-world coordinates.	0.120761	0.220314	0	-	-	-	-	-	-	FLUOR	geometric	other	none	side	-	-
49	minrectangle.length.b..geometry.trait.based.on.fluorescence.side.view...px.	Length of the second side of the smallest enclosing rectangle, which fits around the plant.	0.123731	0.210613	0	-	-	-	-	-	-	FLUOR	geometric	other	none	side	-	-
50	minrectangle.length.a..zoom.corrected.geometry.trait.based.on.fluorescence.side.view...mm.	Length of one side of the smallest enclosing rectangle, which fits around the plant, normalized to real-world coordinates.	0.381725	0.502027	1	6	7	4	1	0	0	FLUOR	geometric	other	none	side	1	1
51	border.length..zoom.corrected.geometry.trait.based.on.visible.light.side.view...mm.	Plant outline length, normalized to real-world coordinates.	0.737951	0.886183	1	6	7	5	3	0	0	VIS	geometric	other	none	side	0	0
52	daily.log.change.rate.of.side.geometry.vis.height..zoom.corrected.geometry.trait.based.on.visible.light.side.view...relative.day.	Height of the plant, measured as the vertical distance in pixels from the most top plant pixel to the most bottom plant pixel normalized to mm.	0.0420648	0.0578845	0	-	-	-	-	-	-	VIS	geometric	other	none	side	-	-
53	relative.daily.change.of.side.geometry.vis.height..zoom.corrected.geometry.trait.based.on.visible.light.side.view...relative.day.	Height of the plant, measured as the vertical distance in pixels from the most top plant pixel to the most bottom plant pixel normalized to mm.	0.0287281	0.0779719	0	-	-	-	-	-	-	VIS	geometric	other	none	side	-	-
54	percentage.of.daily.change.of.side.geometry.vis.height..zoom.corrected.geometry.trait.based.on.visible.light.side.view...percent.change.day.	Height of the plant, measured as the vertical distance in pixels from the most top plant pixel to the most bottom plant pixel normalized to mm.	0.0287281	0.0779719	0	-	-	-	-	-	-	VIS	geometric	other	none	side	-	-
55	height..zoom.corrected.geometry.trait.based.on.visible.light.side.view...mm.	Height of the plant, measured as the vertical distance in pixels from the most top plant pixel to the most bottom plant pixel normalized to mm.	0.721586	0.894545	1	6	7	4	1	0	0	VIS	geometric	other	none	side	2	0
56	height..geometry.trait.based.on.visible.light.side.view...px.	Height of the plant, measured as the vertical distance in pixels from the most top plant pixel to the most bottom plant pixel.	0.833213	0.916713	1	6	7	4	1	0	0	VIS	geometric	other	none	side	1	0
57	compactness.16..geometry.trait.based.on.visible.light.side.view.	borderPixels * borderPixels / filledArea	0.879739	0.894587	1	5	7	5	3	0	0	VIS	geometric	other	none	side	3	0
58	compactness.01..geometry.trait.based.on.visible.light.side.view.	4 * Math.PI / (borderPixels * borderPixels / filledArea)	0.710266	0.486121	1	5	7	5	2	0	0	VIS	geometric	other	none	side	1	0
59	hull.centroid.y..geometry.trait.based.on.visible.light.side.view...px.	Center of mass coordinate (Y-axis) of the convex hull area.	0.0632789	0.17862	0	-	-	-	-	-	-	VIS	geometric	other	none	side	-	-
60	hull.area..zoom.corrected.geometry.trait.based.on.visible.light.side.view...mm.2.	Normalized area (in real-world coordinates) of the convex hull, which is the shortest convex line drawing around the plant.	0.5346	0.821972	1	6	7	4	2	0	0	VIS	geometric	other	none	side	4	1
61	hull.centroid.x..geometry.trait.based.on.visible.light.side.view...px.	Center of mass coordinate (X-axis) of the convex hull area.	0.090749	0.0475291	0	-	-	-	-	-	-	VIS	geometric	other	none	side	-	-
62	hull.area..geometry.trait.based.on.visible.light.side.view...px.	Area (in pixels) of the convex hull, which is the shortest convex line drawing around the plant.	0.813323	0.876057	1	6	7	7	2	0	0	VIS	geometric	other	none	side	2	1
63	relative.daily.change.of.height..geometry.trait.based.on.visible.light.side.view...relative.day.	Height of the plant, measured as the vertical distance in pixels from the most top plant pixel to the most bottom plant pixel.	0.133544	0.204938	0	-	-	-	-	-	-	VIS	geometric	other	none	side	-	-
64	percentage.of.daily.change.of.height..geometry.trait.based.on.visible.light.side.view...percent.change.day.	Height of the plant, measured as the vertical distance in pixels from the most top plant pixel to the most bottom plant pixel.	0.133544	0.204938	0	-	-	-	-	-	-	VIS	geometric	other	none	side	-	-
65	daily.log.change.rate.of.height..geometry.trait.based.on.visible.light.side.view...relative.day.	Height of the plant, measured as the vertical distance in pixels from the most top plant pixel to the most bottom plant pixel.	0.141792	0.19498	0	-	-	-	-	-	-	VIS	geometric	other	none	side	-	-
66	circumcircle.d..zoom.corrected.geometry.trait.based.on.visible.light.side.view...mm.	Diameter of the smallest circle drawn around the plant, normalized to real-world coordinates.	0.706158	0.891002	1	6	7	4	1	0	0	VIS	geometric	other	none	side	2	0
67	circumcircle.d..geometry.trait.based.on.visible.light.side.view...px.	Diameter of the smallest circle drawn around the plant.	0.83512	0.91624	1	6	7	4	1	0	0	VIS	geometric	other	none	side	0	0
68	branchpoint.count..geometry.trait.based.on.visible.light.side.view.	Branchpoint count (based on skeleton).	0.536629	0.600724	1	6	7	4	2	0	0	VIS	geometric	other	none	side	0	0
69	minrectangle.length.a..geometry.trait.based.on.fluorescence.side.view...px.	Length of one side of the smallest enclosing rectangle, which fits around the plant.	0.374181	0.510145	1	6	7	4	1	0	0	FLUOR	geometric	other	none	side	1	1
70	hull.compactness.16..geometry.trait.based.on.visible.light.side.view.	borderPixels * borderPixels / filledArea (all of convex hull)	0.764851	0.761932	1	5	7	2	1	0	0	VIS	geometric	other	none	side	4	1
71	hull.fillgrade..geometry.trait.based.on.visible.light.side.view.....	Number of pixels of the plant relative to the area of the convex hull. May be formatted as percentage values in Excel (e.g. 20%), CSV exported data is displayed unformatted, e.g. 0.2.	0.805067	0.836716	1	5	7	5	3	0	0	VIS	geometric	other	none	side	2	2
72	leaf.count..geometry.trait.based.on.visible.light.side.view.	Number of detected leaves.	0.474972	0.468131	1	6	7	3	2	0	0	VIS	geometric	other	none	side	1	1
73	hull.points..geometry.trait.based.on.visible.light.side.view.	Number of edge points of the convex hull around the plant.	0.330196	0.343684	1	5	7	2	3	0	0	VIS	geometric	other	none	side	0	1
74	hull.pc2..zoom.corrected.geometry.trait.based.on.visible.light.side.view...mm.	If a line connects the two most far from each other situated plant pixels is drawn, this number indicates the sum of the maximum distances of other plant pixels from the left and right of this line. This value is normalized to real-world coordniates.	0.5076	0.440382	1	5	3	6	5	0	0	VIS	geometric	other	none	side	11	2
75	hull.pc2..geometry.trait.based.on.visible.light.side.view...px.	If a line connects the two most far from each other situated plant pixels is drawn, this number indicates the sum of the maximum distances of other plant pixels from the left and right of this line.	0.687753	0.496393	1	6	3	7	5	1	1	VIS	geometric	other	none	side	20	5
76	hull.pc1..zoom.corrected.geometry.trait.based.on.visible.light.side.view...mm.	Largest distance of any two pixels of the plant, normalized to real-world coordinates.	0.708454	0.89151	1	6	7	4	1	0	0	VIS	geometric	other	none	side	2	0
77	hull.pc1..geometry.trait.based.on.visible.light.side.view...px.	Largest distance (in pixels) of any two pixels of the plant.	0.835518	0.916491	1	6	7	4	1	0	0	VIS	geometric	other	none	side	0	0
78	hull.length..zoom.corrected.geometry.trait.based.on.visible.light.side.view...mm.	Length of the convex hull, normalized to real-world coordinates.	0.613783	0.838774	1	6	7	4	2	0	0	VIS	geometric	other	none	side	1	0
79	hull.length..geometry.trait.based.on.visible.light.side.view.	Length of the convex hull.	0.73084	0.862773	1	6	7	4	2	0	0	VIS	geometric	other	none	side	0	0
80	hull.compactness.01..geometry.trait.based.on.visible.light.side.view.	4 * Math.PI / (borderPixels * borderPixels / filledArea) (all of convex hull)	0.611623	0.596447	1	5	7	5	3	0	0	VIS	geometric	other	none	side	0	0
81	daily.log.change.rate.of.side.geometry.vis.leaf.length.sum..zoom.corrected.geometry.trait.based.on.visible.light.side.view...relative.day.	Skeleton length, , normalized to real-world coordinates.	0.147901	0.0448249	0	-	-	-	-	-	-	VIS	geometric	other	none	side	-	-
82	side.geometry.vis.leaf.length.sum.max..zoom.corrected.geometry.trait.based.on.visible.light.side.view...mm.	Skeleton length, , normalized to real-world coordinates.	0.610458	0.800084	1	6	7	4	2	0	0	VIS	geometric	other	none	side	0	0
83	leaf.length.sum..zoom.corrected.geometry.trait.based.on.visible.light.side.view...mm.	Skeleton length, , normalized to real-world coordinates.	0.605672	0.79379	1	6	7	4	2	0	0	VIS	geometric	other	none	side	0	0
84	leaf.length.sum.max..geometry.trait.based.on.visible.light.side.view...px.	Skeleton length.	0.688399	0.810583	1	6	7	4	2	0	0	VIS	geometric	other	none	side	0	0
85	leaf.length.sum..geometry.trait.based.on.visible.light.side.view...px.	Skeleton length.	0.700455	0.806687	1	6	7	4	2	0	0	VIS	geometric	other	none	side	0	0
86	leaf.length.mean..zoom.corrected.geometry.trait.based.on.visible.light.side.view...mm.	Skeleton length dividied by the number of detected leaves, normalized to real-world coordinates.	0.362268	0.448035	1	5	7	4	3	0	0	VIS	geometric	other	none	side	1	0
87	leaf.length.mean..geometry.trait.based.on.visible.light.side.view...px.	Skeleton length dividied by the number of detected leaves.	0.359577	0.471587	1	5	7	5	3	0	0	VIS	geometric	other	none	side	3	0
88	leaf.width.mean..zoom.corrected.geometry.trait.based.on.visible.light.side.view...mm.	Projected plant area divided by skeleton length, normalized to real-world coordinates.	0.692707	0.733725	1	5	7	5	3	0	0	VIS	geometric	other	none	side	0	0
89	leaf.width.mean..geometry.trait.based.on.visible.light.side.view...px.	Projected plant area divided by skeleton length.	0.747133	0.786819	1	5	7	5	3	0	0	VIS	geometric	other	none	side	0	0
90	relative.daily.change.of.leaf.length.sum..geometry.trait.based.on.visible.light.side.view...relative.day.	Skeleton length.	0.210672	0.101093	0	-	-	-	-	-	-	VIS	geometric	other	none	side	-	-
91	percentage.of.daily.change.of.leaf.length.sum..geometry.trait.based.on.visible.light.side.view...percent.change.day.	Skeleton length.	0.210672	0.101093	0	-	-	-	-	-	-	VIS	geometric	other	none	side	-	-
92	daily.log.change.rate.of.leaf.length.sum..geometry.trait.based.on.visible.light.side.view...relative.day.	Skeleton length.	0.250194	0.0981262	0	-	-	-	-	-	-	VIS	geometric	other	none	side	-	-
93	relative.daily.change.of.side.geometry.vis.leaf.length.sum..zoom.corrected.geometry.trait.based.on.visible.light.side.view...relative.day.	Skeleton length, , normalized to real-world coordinates.	0.137978	0.054142	0	-	-	-	-	-	-	VIS	geometric	other	none	side	-	-
94	percentage.of.daily.change.of.side.geometry.vis.leaf.length.sum..zoom.corrected.geometry.trait.based.on.visible.light.side.view...percent.change.day.	Skeleton length, , normalized to real-world coordinates.	0.137978	0.054142	0	-	-	-	-	-	-	VIS	geometric	other	none	side	-	-
95	width..geometry.trait.based.on.visible.light.side.view...px.	Width of the plant, measured as the horizontal distance in pixels from the most left plant pixel to the most right plant pixel.	0.718998	0.533381	1	6	3	6	5	0	0	VIS	geometric	other	none	side	10	1
96	minrectangle.length.b..zoom.corrected.geometry.trait.based.on.visible.light.side.view...mm.	Length of the second side of the smallest enclosing rectangle, which fits around the plant, normalized to real-world coordinates.	0.172606	0.247976	0	-	-	-	-	-	-	VIS	geometric	other	none	side	-	-
97	minrectangle.length.b..geometry.trait.based.on.visible.light.side.view...px.	Length of the second side of the smallest enclosing rectangle, which fits around the plant.	0.182771	0.244889	0	-	-	-	-	-	-	VIS	geometric	other	none	side	-	-
98	minrectangle.length.a..zoom.corrected.geometry.trait.based.on.visible.light.side.view...mm.	Length of one side of the smallest enclosing rectangle, which fits around the plant, normalized to real-world coordinates.	0.364931	0.519711	1	6	7	4	2	0	0	VIS	geometric	other	none	side	1	1
99	minrectangle.length.a..geometry.trait.based.on.visible.light.side.view...px.	Length of one side of the smallest enclosing rectangle, which fits around the plant.	0.359268	0.525111	1	6	7	4	2	0	0	VIS	geometric	other	none	side	0	0
100	minrectangle.area..zoom.corrected.geometry.trait.based.on.visible.light.side.view...mm.2.	Area of the smallest enclosing rectangle, which fits around the plant, normalized to real-world coordinates.	0.532439	0.805061	1	6	7	4	2	0	0	VIS	geometric	other	none	side	4	1
101	minrectangle.area..geometry.trait.based.on.visible.light.side.view...px.	Area of the smallest enclosing rectangle, which fits around the plant.	0.776497	0.858326	1	6	7	7	2	0	0	VIS	geometric	other	none	side	2	1
102	leaf.count.median..geometry.trait.based.on.visible.light.side.view.	Number of detected leaves.	0.476802	0.473849	1	6	7	3	2	0	0	VIS	geometric	other	none	side	1	1
103	leaf.count.max..geometry.trait.based.on.visible.light.side.view.	Number of detected leaves.	0.476802	0.473849	1	6	7	3	2	0	0	VIS	geometric	other	none	side	1	1
104	hsv.h.mean..color.related.trait.based.on.fluorescence.side.view.	Mean - first order texture property (independent of pixel neighbors). Calculated on grayscale image derived from channel Hue (HSV).	0.912437	0.926985	1	5	5	3	4	1	1	FLUOR	texture	other	HSV	side	33	10
105	hsv.h.stddev..color.related.trait.based.on.fluorescence.side.view.	The standard deviation of the hue values of the plant pixels. The lower this value, the more uniform is the plant colour.	0.549018	0.692305	1	4	6	5	3	0	0	FLUOR	color	stdev	HSV	side	1	0
106	hsv.h.skewness..color.related.trait.based.on.fluorescence.side.view.	The 'skewness' of the hue values of the plant pixels. 'skewness' is a statistical term, indicating the tendency of the value distribution to lean to one side of the value range. The documentation will include a more complete description of this trait in the future; see reference literature for full details.	0.733059	0.730386	1	6	5	7	5	0	0	FLUOR	color	skewn	HSV	side	4	1
107	relative.daily.change.of.width..geometry.trait.based.on.visible.light.side.view...relative.day.	Width of the plant, measured as the horizontal distance in pixels from the most left plant pixel to the most right plant pixel.	0.443887	0.0868122	0	-	-	-	-	-	-	VIS	geometric	other	none	side	-	-
108	percentage.of.daily.change.of.width..geometry.trait.based.on.visible.light.side.view...percent.change.day.	Width of the plant, measured as the horizontal distance in pixels from the most left plant pixel to the most right plant pixel.	0.443887	0.0868122	0	-	-	-	-	-	-	VIS	geometric	other	none	side	-	-
109	daily.log.change.rate.of.width..geometry.trait.based.on.visible.light.side.view...relative.day.	Width of the plant, measured as the horizontal distance in pixels from the most left plant pixel to the most right plant pixel.	0.459023	0.0830786	0	-	-	-	-	-	-	VIS	geometric	other	none	side	-	-
110	relative.daily.change.of.side.geometry.vis.width..zoom.corrected.geometry.trait.based.on.visible.light.side.view...relative.day.	Width of the plant, measured as the horizontal distance in pixels from the most left plant pixel to the most right plant pixel normalized to mm.	0.139689	0.0363662	0	-	-	-	-	-	-	VIS	geometric	other	none	side	-	-
111	percentage.of.daily.change.of.side.geometry.vis.width..zoom.corrected.geometry.trait.based.on.visible.light.side.view...percent.change.day.	Width of the plant, measured as the horizontal distance in pixels from the most left plant pixel to the most right plant pixel normalized to mm.	0.139689	0.0363662	0	-	-	-	-	-	-	VIS	geometric	other	none	side	-	-
112	intensity.chlorophyl.mean..color.related.trait.based.on.fluorescence.side.view.	A relative indicator of the red fluorescence intensity, not taking into account brightness but only the color hue (red = highest intensity, yellow = no intensity). Detailed information will be added to the documentation.	0.894219	0.791356	1	5	7	1	4	0	0	FLUOR	color	other	none	side	3	2
113	hsv.v.stddev..color.related.trait.based.on.fluorescence.side.view.	The standard deviation of the brightness values of the plant pixels. The lower this value, the more uniform is the plant brightness.	0.908257	0.726767	1	5	4	1	4	0	0	FLUOR	color	stdev	HSV	side	17	7
114	hsv.v.skewness..color.related.trait.based.on.fluorescence.side.view.	The 'skewness' of the brightness values of the plant pixels. 'skewness' is a statistical term, indicating the tendency of the value distribution to lean to one side of the value range. The documentation will include a more complete description of this trait in the future; see reference literature for full details.	0.796544	0.649641	1	4	5	5	3	0	0	FLUOR	color	skewn	HSV	side	3	1
115	hsv.v.mean..color.related.trait.based.on.fluorescence.side.view.	Mean - first order texture property (independent of pixel neighbors). Calculated on grayscale image derived from channel Brightness (HSV).	0.898783	0.708439	1	5	7	1	4	0	1	FLUOR	texture	other	HSV	side	13	5
116	hsv.s.stddev..color.related.trait.based.on.fluorescence.side.view.	The standard deviation of the saturation values of the plant pixels. The lower this value, the more uniform is the saturation of the plant colours.	0.774443	0.887493	1	6	7	3	1	0	0	FLUOR	color	stdev	HSV	side	1	0
117	hsv.s.skewness..color.related.trait.based.on.fluorescence.side.view.	The 'skewness' of the saturation values of the plant pixels. 'skewness' is a statistical term, indicating the tendency of the value distribution to lean to one side of the value range. The documentation will include a more complete description of this trait in the future; see reference literature for full details.	0.313112	0.683422	1	4	6	5	3	0	0	FLUOR	color	skewn	HSV	side	1	0
118	hsv.s.mean..color.related.trait.based.on.fluorescence.side.view.	Mean - first order texture property (independent of pixel neighbors). Calculated on grayscale image derived from channel Saturation (HSV).	0.486692	0.751303	1	5	7	5	3	0	0	FLUOR	texture	other	HSV	side	0	0
119	daily.log.change.rate.of.side.geometry.vis.width..zoom.corrected.geometry.trait.based.on.visible.light.side.view...relative.day.	Width of the plant, measured as the horizontal distance in pixels from the most left plant pixel to the most right plant pixel normalized to mm.	0.194668	0.0228675	0	-	-	-	-	-	-	VIS	geometric	other	none	side	-	-
120	width..zoom.corrected.geometry.trait.based.on.visible.light.side.view...mm.	Width of the plant, measured as the horizontal distance in pixels from the most left plant pixel to the most right plant pixel normalized to mm.	0.538674	0.476629	1	5	3	6	5	0	0	VIS	geometric	other	none	side	7	1
121	intensity.phenol.sum..color.related.trait.based.on.fluorescence.side.view.	The sum of the yellow fluorescence intensities of each pixel, calculated as described for 'intensity.phenol.mean'.	0.951167	0.933869	1	6	7	3	4	0	0	FLUOR	color	other	none	side	10	0
122	intensity.phenol.plant.weight.drought.loss..color.related.trait.based.on.fluorescence.side.view.		0.950874	0.931994	1	6	7	3	4	0	0	FLUOR	color	other	none	side	9	0
123	intensity.phenol.plant.weight..color.related.trait.based.on.fluorescence.side.view.		0.909088	0.895613	1	6	7	7	5	0	0	FLUOR	color	other	none	side	9	0
124	intensity.phenol.mean..color.related.trait.based.on.fluorescence.side.view.	A relative indicator of the yellow fluorescence intensity, not taking into account brightness but only the color hue (red = no intensity, yellow = high intensity). Detailed information will be added to the documentation.	0.897074	0.777596	1	4	4	1	4	1	0	FLUOR	color	other	none	side	27	10
125	intensity.phenol.chlorophyl.ratio..color.related.trait.based.on.fluorescence.side.view.	The ratio of trait 'intensity.chlorophyl.sum' and 'intensity.phenol.sum'.	0.903203	0.910704	1	5	5	3	4	0	0	FLUOR	color	other	none	side	33	10
126	intensity.mean..color.related.trait.based.on.fluorescence.side.view.	Deprecated. The same as 'intensity.chlorophyl.mean'. Trait may be removed at a later time point.	0.894219	0.791356	1	5	7	1	4	0	0	FLUOR	color	other	none	side	3	2
127	intensity.classic.sum..color.related.trait.based.on.fluorescence.side.view.		0.962296	0.919619	1	6	7	7	2	0	0	FLUOR	color	other	none	side	5	0
128	intensity.classic.mean..color.related.trait.based.on.fluorescence.side.view.	A relative indicator of the red fluorescence intensity, taking into account brightness and colour hue (red = highest intensity, yellow = no intensity, bright = high intensity, dark = low intensity). Detailed information will be added to the documentation. Calculation formula: ( 1 - red / (255 + green) ) / 0.825	0.902682	0.779605	1	5	7	1	4	0	0	FLUOR	color	other	none	side	10	3
129	intensity.chlorophyl.sum..color.related.trait.based.on.fluorescence.side.view.		0.952931	0.913258	1	6	7	7	5	0	0	FLUOR	color	other	none	side	7	0
130	hull.circularity..geometry.trait.based.on.visible.light.side.view.	Indicates similarity of the convex hull to a circle, ranges between 0 and 1. A circular object has value 1.	0.779481	0.76905	1	5	7	7	5	0	0	VIS	geometric	other	none	side	10	0
131	intensity.sum..color.related.trait.based.on.near.infrared.side.view.		-	-	0	-	-	-	-	-	-	NIR	color	other	none	side	-	-
132	lab.l.stddev..color.related.trait.based.on.fluorescence.side.view.	The standard deviation of the brightness values L in the L*a*b* colour space of the plant pixels. The lower this value, the more uniform is the plant brightness.	0.926324	0.77494	1	4	4	1	4	0	0	FLUOR	color	stdev	LAB	side	18	8
133	lab.l.skewness..color.related.trait.based.on.fluorescence.side.view.	The 'skewness' of the brightness values L in the L*a*b* colour space of the plant pixels. 'Skewness' is a statistical term, indicating the tendency of the value distribution to lean to one side of the value range.	0.822071	0.699948	1	4	5	6	3	0	0	FLUOR	color	skewn	LAB	side	3	1
134	lab.l.mean..color.related.trait.based.on.fluorescence.side.view.	Mean - first order texture property (independent of pixel neighbors). Calculated on grayscale image derived from channel Ligthness-Parameter L* (L*a*b*).	0.905871	0.868781	1	5	5	1	4	0	0	FLUOR	texture	other	LAB	side	13	5
135	lab.b.stddev..color.related.trait.based.on.fluorescence.side.view.	The standard deviation of the b values in the L*a*b* colour space of the plant pixels. The lower this value, the more uniform is the plant colour	0.887106	0.626178	1	5	4	1	4	0	1	FLUOR	color	stdev	LAB	side	15	8
136	lab.b.skewness..color.related.trait.based.on.fluorescence.side.view.	The 'skewness' of the b values in the L*a*b* colour space of the plant pixels. 'Skewness' is a statistical term, indicating the tendency of the value distribution to lean to one side of the value range.	0.759397	0.704849	1	4	5	6	3	0	0	FLUOR	color	skewn	LAB	side	4	0
137	lab.b.mean..color.related.trait.based.on.fluorescence.side.view.	Mean - first order texture property (independent of pixel neighbors). Calculated on grayscale image derived from channel Blue-Yellow-Parameter b* (L*a*b*).	0.908554	0.873319	1	5	5	1	4	0	0	FLUOR	texture	other	LAB	side	10	3
138	lab.a.stddev..color.related.trait.based.on.fluorescence.side.view.	The standard deviation of the a-values in the L*a*b* colour space of the plant pixels. The lower this value, the more uniform is the plant colour.	0.761768	0.654016	1	5	5	2	4	0	0	FLUOR	color	stdev	LAB	side	13	1
139	hsv.h.yellow2green..color.related.trait.based.on.visible.light.side.view.	Proportion of yellow colour plant pixels (histogram bin 3) divided by the count of green colour pixels (bins 4 to 7). This value is only valid if the bin count has not been changed from 20, otherwise the involved bins represent different colors.	0.847342	0.881912	1	3	7	3	1	1	0	VIS	color	other	HSV	side	40	1
140	hsv.h.stddev..color.related.trait.based.on.visible.light.side.view.	The standard deviation of the hue values of the plant pixels. The lower this value, the more uniform is the plant colour.	0.889856	0.878418	1	5	7	2	4	0	0	VIS	color	stdev	HSV	side	16	3
141	hsv.h.skewness..color.related.trait.based.on.visible.light.side.view.	The 'skewness' of the hue values of the plant pixels. 'skewness' is a statistical term, indicating the tendency of the value distribution to lean to one side of the value range. The documentation will include a more complete description of this trait in the future; see reference literature for full details.	0.418018	0.458272	1	5	6	3	1	1	0	VIS	color	skewn	HSV	side	28	1
142	hsv.h.red2green..color.related.trait.based.on.visible.light.side.view.	Proportion of red colour plant pixels (histogram bins 0 and 1) divided by the count of green colour pixels (bins 4 to 7).This value is only valid if the bin count has not been changed from 20, otherwise the involved bins represent different colors.	0.774518	0.807366	1	3	5	3	4	0	0	VIS	color	other	HSV	side	15	1
143	hsv.h.mean..color.related.trait.based.on.visible.light.side.view.	Mean - first order texture property (independent of pixel neighbors). Calculated on grayscale image derived from channel Hue (HSV).	0.815242	0.910028	1	5	5	6	5	1	0	VIS	texture	other	HSV	side	34	1
144	hsv.h.brown2green..color.related.trait.based.on.visible.light.side.view.	Proportion of brown colour plant pixels (histogram bin 2) divided by the count of green colour pixels (bins 4 to 7). This value is only valid if the bin count has not been changed from 20, otherwise the involved bins represent different colors.	0.80866	0.837904	1	3	5	3	4	1	1	VIS	color	other	HSV	side	33	3
145	hsv.dgci.mean..color.related.trait.based.on.visible.light.side.view.	Numeric indication on how 'dark green' the plant appears, taking into account hue, saturation and brightness.	0.871475	0.896317	1	5	5	6	5	0	0	VIS	color	other	HSV	side	34	1
146	mean..color.related.trait.based.on.near.infrared.side.view.	Estimated relative temperature (relative to the reference area, which is by default the pot area without the plant) of the leaf pixels.	-	-	0	-	-	-	-	-	-	NIR	color	other	none	side	-	-
147	lab.a.skewness..color.related.trait.based.on.fluorescence.side.view.	The 'skewness' of the a-values in the L*a*b* colour space of the plant pixels. 'Skewness' is a statistical term, indicating the tendency of the value distribution to lean to one side of the value range.	0.732396	0.72695	1	5	5	4	3	0	0	FLUOR	color	skewn	LAB	side	0	0
148	lab.a.mean..color.related.trait.based.on.fluorescence.side.view.	Mean - first order texture property (independent of pixel neighbors). Calculated on grayscale image derived from channel Green-Red-Parameter a* (L*a*b*).	0.891909	0.846958	1	5	7	6	3	0	0	FLUOR	texture	other	LAB	side	6	0
149	lab.b.mean..color.related.trait.based.on.visible.light.side.view.	Mean - first order texture property (independent of pixel neighbors). Calculated on grayscale image derived from channel Blue-Yellow-Parameter b* (L*a*b*).	0.829736	0.752896	1	5	7	3	1	0	0	VIS	texture	other	LAB	side	18	0
150	lab.a.stddev..color.related.trait.based.on.visible.light.side.view.	The standard deviation of the a-values in the L*a*b* colour space of the plant pixels. The lower this value, the more uniform is the plant colour.	0.917598	0.909817	1	5	5	2	4	1	0	VIS	color	stdev	LAB	side	20	0
151	lab.a.skewness..color.related.trait.based.on.visible.light.side.view.	The 'skewness' of the a-values in the L*a*b* colour space of the plant pixels. 'Skewness' is a statistical term, indicating the tendency of the value distribution to lean to one side of the value range.	0.707314	0.710795	1	5	7	7	1	0	0	VIS	color	skewn	LAB	side	7	0
152	lab.a.mean..color.related.trait.based.on.visible.light.side.view.	Mean - first order texture property (independent of pixel neighbors). Calculated on grayscale image derived from channel Green-Red-Parameter a* (L*a*b*).	0.646879	0.788269	1	5	5	3	4	0	0	VIS	texture	other	LAB	side	28	1
153	hsv.v.stddev..color.related.trait.based.on.visible.light.side.view.	The standard deviation of the brightness values of the plant pixels. The lower this value, the more uniform is the plant brightness.	0.456543	0.46567	1	5	2	5	3	0	0	VIS	color	stdev	HSV	side	12	0
154	hsv.v.skewness..color.related.trait.based.on.visible.light.side.view.	The 'skewness' of the brightness values of the plant pixels. 'skewness' is a statistical term, indicating the tendency of the value distribution to lean to one side of the value range. The documentation will include a more complete description of this trait in the future; see reference literature for full details.	0.898794	0.859445	1	6	7	7	5	1	0	VIS	color	skewn	HSV	side	28	2
155	hsv.v.mean..color.related.trait.based.on.visible.light.side.view.	Mean - first order texture property (independent of pixel neighbors). Calculated on grayscale image derived from channel Brightness (HSV).	0.80733	0.674676	1	5	7	2	4	0	0	VIS	texture	other	HSV	side	11	2
156	hsv.s.stddev..color.related.trait.based.on.visible.light.side.view.	The standard deviation of the saturation values of the plant pixels. The lower this value, the more uniform is the saturation of the plant colours.	0.53818	0.400857	1	5	6	2	3	0	0	VIS	color	stdev	HSV	side	0	0
157	rgb.red.mean..color.related.trait.based.on.visible.light.side.view.	Average intensity of the red channel of the plant pixels in the visible light image.	0.847634	0.784297	1	5	7	2	4	1	0	VIS	color	other	RGB	side	21	2
158	rgb.green.mean..color.related.trait.based.on.visible.light.side.view.	Average intensity of the green channel of the plant pixels in the visible light image.	0.770014	0.623452	1	5	7	2	1	0	0	VIS	color	other	RGB	side	3	0
159	rgb.blue.mean..color.related.trait.based.on.visible.light.side.view.	Average intensity of the blue channel of the plant pixels in the visible light image.	0.783976	0.706242	1	5	7	2	4	0	0	VIS	color	other	RGB	side	0	2
160	lab.l.stddev..color.related.trait.based.on.visible.light.side.view.	The standard deviation of the brightness values L in the L*a*b* colour space of the plant pixels. The lower this value, the more uniform is the plant brightness.	0.369242	0.437762	1	5	2	5	3	0	0	VIS	color	stdev	LAB	side	13	0
161	lab.l.skewness..color.related.trait.based.on.visible.light.side.view.	The 'skewness' of the brightness values L in the L*a*b* colour space of the plant pixels. 'Skewness' is a statistical term, indicating the tendency of the value distribution to lean to one side of the value range.	0.900188	0.850034	1	6	7	6	5	0	0	VIS	color	skewn	LAB	side	26	2
162	lab.l.mean..color.related.trait.based.on.visible.light.side.view.	Mean - first order texture property (independent of pixel neighbors). Calculated on grayscale image derived from channel Ligthness-Parameter L* (L*a*b*).	0.79815	0.667306	1	5	7	2	4	0	0	VIS	texture	other	LAB	side	6	1
163	lab.b.stddev..color.related.trait.based.on.visible.light.side.view.	The standard deviation of the b values in the L*a*b* colour space of the plant pixels. The lower this value, the more uniform is the plant colour	0.865168	0.781593	1	5	5	2	4	0	0	VIS	color	stdev	LAB	side	12	0
164	lab.b.skewness..color.related.trait.based.on.visible.light.side.view.	The 'skewness' of the b values in the L*a*b* colour space of the plant pixels. 'Skewness' is a statistical term, indicating the tendency of the value distribution to lean to one side of the value range.	0.707795	0.63877	1	5	7	6	3	0	0	VIS	color	skewn	LAB	side	5	0
165	hsv.s.skewness..color.related.trait.based.on.visible.light.side.view.	The 'skewness' of the saturation values of the plant pixels. 'skewness' is a statistical term, indicating the tendency of the value distribution to lean to one side of the value range. The documentation will include a more complete description of this trait in the future; see reference literature for full details.	0.852331	0.846529	1	6	7	2	5	0	0	VIS	color	skewn	HSV	side	3	1
166	rgb.g.std..texture.trait.based.on.fluorescence.side.view.	Standard Deviation - first order texture property (independent of pixel neighbors). Calculated on grayscale image derived from channel Green (RGB).	0.947683	0.885901	1	4	4	1	4	0	1	FLUOR	texture	other	RGB	side	16	11
167	rgb.g.mean..texture.trait.based.on.fluorescence.side.view.	Mean - first order texture property (independent of pixel neighbors). Calculated on grayscale image derived from channel Green (RGB).	0.907226	0.91201	1	4	4	1	4	0	0	FLUOR	texture	other	RGB	side	25	11
168	rgb.g.std..texture.trait.based.on.visible.light.side.view.	Standard Deviation - first order texture property (independent of pixel neighbors). Calculated on grayscale image derived from channel Green (RGB).	0.225601	0.386445	1	5	6	5	3	0	0	VIS	texture	other	RGB	side	14	0
169	rgb.g.mean..texture.trait.based.on.visible.light.side.view.	Mean - first order texture property (independent of pixel neighbors). Calculated on grayscale image derived from channel Green (RGB).	0.73677	0.593097	1	5	7	2	1	0	0	VIS	texture	other	RGB	side	2	0
170	rgb.b.std..texture.trait.based.on.visible.light.side.view.	Standard Deviation - first order texture property (independent of pixel neighbors). Calculated on grayscale image derived from channel Blue (RGB).	0.207039	0.34843	1	5	6	5	3	0	0	VIS	texture	other	RGB	side	6	0
171	rgb.b.mean..texture.trait.based.on.visible.light.side.view.	Mean - first order texture property (independent of pixel neighbors). Calculated on grayscale image derived from channel Blue (RGB).	0.74901	0.677821	1	5	7	2	1	0	0	VIS	texture	other	RGB	side	1	0
172	rgb.r.std..texture.trait.based.on.near.infrared.side.view.	Standard Deviation - first order texture property (independent of pixel neighbors). Calculated on grayscale image derived from channel Red (RGB).	-	-	0	-	-	-	-	-	-	NIR	texture	other	RGB	side	-	-
173	rgb.r.mean..texture.trait.based.on.near.infrared.side.view.	Mean - first order texture property (independent of pixel neighbors). Calculated on grayscale image derived from channel Red (RGB).	-	-	0	-	-	-	-	-	-	NIR	texture	other	RGB	side	-	-
174	rgb.r.std..texture.trait.based.on.fluorescence.side.view.	Standard Deviation - first order texture property (independent of pixel neighbors). Calculated on grayscale image derived from channel Red (RGB).	0.911892	0.716763	1	5	4	1	4	1	0	FLUOR	texture	other	RGB	side	18	7
175	rgb.r.mean..texture.trait.based.on.fluorescence.side.view.	Mean - first order texture property (independent of pixel neighbors). Calculated on grayscale image derived from channel Red (RGB).	0.906797	0.871038	1	5	7	1	4	0	0	FLUOR	texture	other	RGB	side	12	3
176	relative.daily.change.of.top.geometry.fluo.area..zoom.corrected.geometry.trait.based.on.fluorescence.top.view...relative.day.	Normalized area of foreground pixels according to real-world coordinates.	0.0779831	0.0114262	0	-	-	-	-	-	-	FLUOR	geometric	other	none	top	-	-
177	percentage.of.daily.change.of.top.geometry.fluo.area..zoom.corrected.geometry.trait.based.on.fluorescence.top.view...percent.change.day.	Normalized area of foreground pixels according to real-world coordinates.	0.0779831	0.0114262	0	-	-	-	-	-	-	FLUOR	geometric	other	none	top	-	-
178	daily.log.change.rate.of.top.geometry.fluo.area..zoom.corrected.geometry.trait.based.on.fluorescence.top.view...relative.day.	Normalized area of foreground pixels according to real-world coordinates.	0.0546901	-0.041228	0	-	-	-	-	-	-	FLUOR	geometric	other	none	top	-	-
179	area..zoom.corrected.geometry.trait.based.on.fluorescence.top.view...mm.2.	Normalized area of foreground pixels according to real-world coordinates.	0.721847	0.597244	1	6	7	7	5	0	0	FLUOR	geometric	other	none	top	13	1
180	area..geometry.trait.based.on.fluorescence.top.view...px.2.	Number of foreground pixels. Therefore, projected plant area in pixels.	0.8067	0.635443	1	6	7	6	5	0	0	FLUOR	geometric	other	none	top	5	0
181	rgb.r.std..texture.trait.based.on.visible.light.side.view.	Standard Deviation - first order texture property (independent of pixel neighbors). Calculated on grayscale image derived from channel Red (RGB).	0.248238	0.260621	1	5	2	5	3	0	0	VIS	texture	other	RGB	side	15	0
182	rgb.r.mean..texture.trait.based.on.visible.light.side.view.	Mean - first order texture property (independent of pixel neighbors). Calculated on grayscale image derived from channel Red (RGB).	0.819786	0.740316	1	5	7	2	4	0	0	VIS	texture	other	RGB	side	19	2
183	compactness.01..geometry.trait.based.on.fluorescence.top.view.	4 * Math.PI / (borderPixels * borderPixels / filledArea)	0.328364	0.118869	0	-	-	-	-	-	-	FLUOR	geometric	other	none	top	-	-
184	circumcircle.d..zoom.corrected.geometry.trait.based.on.fluorescence.top.view...mm.	Diameter of the smallest circle drawn around the plant, normalized to real-world coordinates.	0.650035	0.411875	1	6	6	7	5	0	0	FLUOR	geometric	other	none	top	16	1
185	circumcircle.d..geometry.trait.based.on.fluorescence.top.view...px.	Diameter of the smallest circle drawn around the plant.	0.566712	0.397128	1	6	6	6	5	0	0	FLUOR	geometric	other	none	top	8	0
186	branchpoint.count..geometry.trait.based.on.fluorescence.top.view.	Branchpoint count (based on skeleton).	0.801578	0.693039	1	6	7	5	5	0	0	FLUOR	geometric	other	none	top	0	0
187	border.length..zoom.corrected.geometry.trait.based.on.fluorescence.top.view...mm.	Plant outline length, normalized to real-world coordinates.	0.705884	0.649474	1	6	6	7	5	0	0	FLUOR	geometric	other	none	top	8	0
188	border.length..geometry.trait.based.on.fluorescence.top.view...px.	Number of pixels of the plant, connected by at least one side of the pixel to the background (4-neighbourhood).	0.780445	0.719114	1	6	7	6	5	0	0	FLUOR	geometric	other	none	top	10	0
189	relative.daily.change.of.area..geometry.trait.based.on.fluorescence.top.view...relative.day.	Number of foreground pixels. Therefore, projected plant area in pixels.	0.0803263	0.0223449	0	-	-	-	-	-	-	FLUOR	geometric	other	none	top	-	-
190	hull.compactness.01..geometry.trait.based.on.fluorescence.top.view.	4 * Math.PI / (borderPixels * borderPixels / filledArea) (all of convex hull)	0.535343	0.498746	1	5	7	5	3	0	0	FLUOR	geometric	other	none	top	2	0
191	hull.circularity..geometry.trait.based.on.fluorescence.top.view.	Indicates similarity of the convex hull to a circle, ranges between 0 and 1. A circular object has value 1.	0.0689701	0.0351471	0	-	-	-	-	-	-	FLUOR	geometric	other	none	top	-	-
192	hull.centroid.y..geometry.trait.based.on.fluorescence.top.view...px.	Center of mass coordinate (Y-axis) of the convex hull area.	0.0960462	0.123274	0	-	-	-	-	-	-	FLUOR	geometric	other	none	top	-	-
193	hull.centroid.x..geometry.trait.based.on.fluorescence.top.view...px.	Center of mass coordinate (X-axis) of the convex hull area.	0.585948	0.301074	1	5	6	2	4	0	0	FLUOR	geometric	other	none	top	4	1
194	hull.area..zoom.corrected.geometry.trait.based.on.fluorescence.top.view...mm.2.	Normalized area (in real-world coordinates) of the convex hull, which is the shortest convex line drawing around the plant.	0.640516	0.42252	1	6	6	7	5	1	0	FLUOR	geometric	other	none	top	17	1
195	hull.area..geometry.trait.based.on.fluorescence.top.view...px.	Area (in pixels) of the convex hull, which is the shortest convex line drawing around the plant.	0.662859	0.497541	1	6	6	6	5	0	0	FLUOR	geometric	other	none	top	16	0
196	compactness.16..geometry.trait.based.on.fluorescence.top.view.	borderPixels * borderPixels / filledArea	0.672583	0.569528	1	6	6	7	5	0	0	FLUOR	geometric	other	none	top	3	0
197	percentage.of.daily.change.of.area..geometry.trait.based.on.fluorescence.top.view...percent.change.day.	Number of foreground pixels. Therefore, projected plant area in pixels.	0.0803263	0.0223449	0	-	-	-	-	-	-	FLUOR	geometric	other	none	top	-	-
198	daily.log.change.rate.of.area..geometry.trait.based.on.fluorescence.top.view...relative.day.	Number of foreground pixels. Therefore, projected plant area in pixels.	0.0741216	-0.00789621	0	-	-	-	-	-	-	FLUOR	geometric	other	none	top	-	-
199	hull.points..geometry.trait.based.on.fluorescence.top.view.	Number of edge points of the convex hull around the plant.	0.114472	0.0801091	0	-	-	-	-	-	-	FLUOR	geometric	other	none	top	-	-
200	hull.pc2..zoom.corrected.geometry.trait.based.on.fluorescence.top.view...mm.	If a line connects the two most far from each other situated plant pixels is drawn, this number indicates the sum of the maximum distances of other plant pixels from the left and right of this line. This value is normalized to real-world coordniates.	0.647471	0.416173	1	6	6	7	5	0	0	FLUOR	geometric	other	none	top	15	2
201	hull.pc2..geometry.trait.based.on.fluorescence.top.view...px.	If a line connects the two most far from each other situated plant pixels is drawn, this number indicates the sum of the maximum distances of other plant pixels from the left and right of this line.	0.606489	0.436008	1	6	6	6	5	0	0	FLUOR	geometric	other	none	top	18	0
202	hull.pc1..zoom.corrected.geometry.trait.based.on.fluorescence.top.view...mm.	Largest distance of any two pixels of the plant, normalized to real-world coordinates.	0.646966	0.411082	1	6	6	7	5	0	0	FLUOR	geometric	other	none	top	15	1
203	hull.pc1..geometry.trait.based.on.fluorescence.top.view...px.	Largest distance (in pixels) of any two pixels of the plant.	0.556007	0.393049	1	6	3	6	5	0	0	FLUOR	geometric	other	none	top	7	1
204	hull.length..zoom.corrected.geometry.trait.based.on.fluorescence.top.view...mm.	Length of the convex hull, normalized to real-world coordinates.	0.642917	0.390772	1	6	6	7	5	0	0	FLUOR	geometric	other	none	top	11	1
205	hull.length..geometry.trait.based.on.fluorescence.top.view.	Length of the convex hull.	0.533507	0.361783	1	6	6	6	5	0	0	FLUOR	geometric	other	none	top	8	0
206	hull.fillgrade..geometry.trait.based.on.fluorescence.top.view.....	Number of pixels of the plant relative to the area of the convex hull. May be formatted as percentage values in Excel (e.g. 20%), CSV exported data is displayed unformatted, e.g. 0.2.	0.728002	0.638229	1	5	7	2	3	0	0	FLUOR	geometric	other	none	top	0	0
207	relative.daily.change.of.top.geometry.fluo.leaf.length.sum..zoom.corrected.geometry.trait.based.on.fluorescence.top.view...relative.day.	Skeleton length, , normalized to real-world coordinates.	0.116378	0.0350175	0	-	-	-	-	-	-	FLUOR	geometric	other	none	top	-	-
208	percentage.of.daily.change.of.top.geometry.fluo.leaf.length.sum..zoom.corrected.geometry.trait.based.on.fluorescence.top.view...percent.change.day.	Skeleton length, , normalized to real-world coordinates.	0.116378	0.0350175	0	-	-	-	-	-	-	FLUOR	geometric	other	none	top	-	-
209	daily.log.change.rate.of.top.geometry.fluo.leaf.length.sum..zoom.corrected.geometry.trait.based.on.fluorescence.top.view...relative.day.	Skeleton length, , normalized to real-world coordinates.	0.0601452	-0.0481869	0	-	-	-	-	-	-	FLUOR	geometric	other	none	top	-	-
210	leaf.length.sum..zoom.corrected.geometry.trait.based.on.fluorescence.top.view...mm.	Skeleton length, , normalized to real-world coordinates.	0.771422	0.617095	1	6	7	7	5	0	0	FLUOR	geometric	other	none	top	5	1
211	leaf.length.sum..geometry.trait.based.on.fluorescence.top.view...px.	Skeleton length.	0.818591	0.626627	1	6	7	6	5	0	0	FLUOR	geometric	other	none	top	1	0
212	leaf.length.mean..zoom.corrected.geometry.trait.based.on.fluorescence.top.view...mm.	Skeleton length dividied by the number of detected leaves, normalized to real-world coordinates.	0.374672	0.222244	1	6	6	6	5	0	0	FLUOR	geometric	other	none	top	3	0
213	leaf.length.mean..geometry.trait.based.on.fluorescence.top.view...px.	Skeleton length dividied by the number of detected leaves.	0.22996	0.132691	0	-	-	-	-	-	-	FLUOR	geometric	other	none	top	-	-
214	leaf.count..geometry.trait.based.on.fluorescence.top.view.	Number of detected leaves.	0.52357	0.473186	1	6	3	7	5	0	0	FLUOR	geometric	other	none	top	0	0
215	hull.compactness.16..geometry.trait.based.on.fluorescence.top.view.	borderPixels * borderPixels / filledArea (all of convex hull)	0.400467	0.361358	1	5	6	3	1	0	0	FLUOR	geometric	other	none	top	1	0
216	minrectangle.length.a..zoom.corrected.geometry.trait.based.on.fluorescence.top.view...mm.	Length of one side of the smallest enclosing rectangle, which fits around the plant, normalized to real-world coordinates.	0.597722	0.319724	1	6	6	7	5	0	0	FLUOR	geometric	other	none	top	16	2
217	minrectangle.length.a..geometry.trait.based.on.fluorescence.top.view...px.	Length of one side of the smallest enclosing rectangle, which fits around the plant.	0.424093	0.260859	1	6	6	6	5	0	0	FLUOR	geometric	other	none	top	10	0
218	minrectangle.area..zoom.corrected.geometry.trait.based.on.fluorescence.top.view...mm.2.	Area of the smallest enclosing rectangle, which fits around the plant, normalized to real-world coordinates.	0.629643	0.386317	1	6	6	7	5	0	0	FLUOR	geometric	other	none	top	16	1
219	minrectangle.area..geometry.trait.based.on.fluorescence.top.view...px.	Area of the smallest enclosing rectangle, which fits around the plant.	0.615141	0.415058	1	6	6	6	5	0	0	FLUOR	geometric	other	none	top	13	0
220	leaf.width.mean..zoom.corrected.geometry.trait.based.on.fluorescence.top.view...mm.	Projected plant area divided by skeleton length, normalized to real-world coordinates.	0.625055	0.585368	1	6	7	7	5	0	0	FLUOR	geometric	other	none	top	17	1
221	leaf.width.mean..geometry.trait.based.on.fluorescence.top.view...px.	Projected plant area divided by skeleton length.	0.536816	0.637078	1	5	7	7	3	0	0	FLUOR	geometric	other	none	top	3	0
222	relative.daily.change.of.leaf.length.sum..geometry.trait.based.on.fluorescence.top.view...relative.day.	Skeleton length.	0.0560694	0.041736	0	-	-	-	-	-	-	FLUOR	geometric	other	none	top	-	-
223	percentage.of.daily.change.of.leaf.length.sum..geometry.trait.based.on.fluorescence.top.view...percent.change.day.	Skeleton length.	0.0560694	0.041736	0	-	-	-	-	-	-	FLUOR	geometric	other	none	top	-	-
224	daily.log.change.rate.of.leaf.length.sum..geometry.trait.based.on.fluorescence.top.view...relative.day.	Skeleton length.	0.0716625	-0.0271716	0	-	-	-	-	-	-	FLUOR	geometric	other	none	top	-	-
225	percentage.of.daily.change.of.area..geometry.trait.based.on.near.infrared.top.view...percent.change.day.	Number of foreground pixels. Therefore, projected plant area in pixels.	0.0525834	0.016778	0	-	-	-	-	-	-	NIR	geometric	other	none	top	-	-
226	daily.log.change.rate.of.area..geometry.trait.based.on.near.infrared.top.view...relative.day.	Number of foreground pixels. Therefore, projected plant area in pixels.	0.0866207	-0.00701697	0	-	-	-	-	-	-	NIR	geometric	other	none	top	-	-
227	relative.daily.change.of.top.geometry.nir.area..zoom.corrected.geometry.trait.based.on.near.infrared.top.view...relative.day.	Normalized area of foreground pixels according to real-world coordinates.	0.0763616	0.0123421	0	-	-	-	-	-	-	NIR	geometric	other	none	top	-	-
228	percentage.of.daily.change.of.top.geometry.nir.area..zoom.corrected.geometry.trait.based.on.near.infrared.top.view...percent.change.day.	Normalized area of foreground pixels according to real-world coordinates.	0.0763616	0.0123421	0	-	-	-	-	-	-	NIR	geometric	other	none	top	-	-
229	daily.log.change.rate.of.top.geometry.nir.area..zoom.corrected.geometry.trait.based.on.near.infrared.top.view...relative.day.	Normalized area of foreground pixels according to real-world coordinates.	0.0792036	-0.0316672	0	-	-	-	-	-	-	NIR	geometric	other	none	top	-	-
230	area..zoom.corrected.geometry.trait.based.on.near.infrared.top.view...mm.2.	Normalized area of foreground pixels according to real-world coordinates.	0.722024	0.597067	1	6	7	7	5	0	0	NIR	geometric	other	none	top	13	1
231	area..geometry.trait.based.on.near.infrared.top.view...px.2.	Number of foreground pixels. Therefore, projected plant area in pixels.	0.809091	0.635017	1	6	7	6	5	0	0	NIR	geometric	other	none	top	5	0
232	minrectangle.length.b..zoom.corrected.geometry.trait.based.on.fluorescence.top.view...mm.	Length of the second side of the smallest enclosing rectangle, which fits around the plant, normalized to real-world coordinates.	0.611315	0.370366	1	6	6	7	5	0	0	FLUOR	geometric	other	none	top	11	0
233	minrectangle.length.b..geometry.trait.based.on.fluorescence.top.view...px.	Length of the second side of the smallest enclosing rectangle, which fits around the plant.	0.464024	0.316588	1	6	6	6	5	0	0	FLUOR	geometric	other	none	top	3	0
234	relative.daily.change.of.area..geometry.trait.based.on.visible.light.top.view...relative.day.	Number of foreground pixels. Therefore, projected plant area in pixels.	0.0190317	0.0183435	0	-	-	-	-	-	-	VIS	geometric	other	none	top	-	-
235	percentage.of.daily.change.of.area..geometry.trait.based.on.visible.light.top.view...percent.change.day.	Number of foreground pixels. Therefore, projected plant area in pixels.	0.0190317	0.0183435	0	-	-	-	-	-	-	VIS	geometric	other	none	top	-	-
236	daily.log.change.rate.of.area..geometry.trait.based.on.visible.light.top.view...relative.day.	Number of foreground pixels. Therefore, projected plant area in pixels.	0.0930205	-0.0150144	0	-	-	-	-	-	-	VIS	geometric	other	none	top	-	-
237	relative.daily.change.of.top.geometry.vis.area..zoom.corrected.geometry.trait.based.on.visible.light.top.view...relative.day.	Normalized area of foreground pixels according to real-world coordinates.	0.0453901	0.0133332	0	-	-	-	-	-	-	VIS	geometric	other	none	top	-	-
238	percentage.of.daily.change.of.top.geometry.vis.area..zoom.corrected.geometry.trait.based.on.visible.light.top.view...percent.change.day.	Normalized area of foreground pixels according to real-world coordinates.	0.0453901	0.0133332	0	-	-	-	-	-	-	VIS	geometric	other	none	top	-	-
239	daily.log.change.rate.of.top.geometry.vis.area..zoom.corrected.geometry.trait.based.on.visible.light.top.view...relative.day.	Normalized area of foreground pixels according to real-world coordinates.	0.084697	-0.0293445	0	-	-	-	-	-	-	VIS	geometric	other	none	top	-	-
240	area..zoom.corrected.geometry.trait.based.on.visible.light.top.view...mm.2.	Normalized area of foreground pixels according to real-world coordinates.	0.726736	0.557611	1	6	7	7	5	0	0	VIS	geometric	other	none	top	24	1
241	area..geometry.trait.based.on.visible.light.top.view...px.2.	Number of foreground pixels. Therefore, projected plant area in pixels.	0.847366	0.630125	1	6	7	6	5	0	0	VIS	geometric	other	none	top	28	0
242	relative.daily.change.of.area..geometry.trait.based.on.near.infrared.top.view...relative.day.	Number of foreground pixels. Therefore, projected plant area in pixels.	0.0525834	0.016778	0	-	-	-	-	-	-	NIR	geometric	other	none	top	-	-
243	hull.area..zoom.corrected.geometry.trait.based.on.visible.light.top.view...mm.2.	Normalized area (in real-world coordinates) of the convex hull, which is the shortest convex line drawing around the plant.	0.655856	0.367814	1	6	6	7	5	0	0	VIS	geometric	other	none	top	12	0
244	hull.area..geometry.trait.based.on.visible.light.top.view...px.	Area (in pixels) of the convex hull, which is the shortest convex line drawing around the plant.	0.691512	0.385101	1	6	6	6	5	0	0	VIS	geometric	other	none	top	23	0
245	compactness.16..geometry.trait.based.on.visible.light.top.view.	borderPixels * borderPixels / filledArea	0.797196	0.798501	1	6	5	6	5	0	0	VIS	geometric	other	none	top	10	1
246	compactness.01..geometry.trait.based.on.visible.light.top.view.	4 * Math.PI / (borderPixels * borderPixels / filledArea)	0.243863	0.0546389	0	-	-	-	-	-	-	VIS	geometric	other	none	top	-	-
247	circumcircle.d..zoom.corrected.geometry.trait.based.on.visible.light.top.view...mm.	Diameter of the smallest circle drawn around the plant, normalized to real-world coordinates.	0.668466	0.368261	1	6	6	7	5	0	0	VIS	geometric	other	none	top	11	0
248	circumcircle.d..geometry.trait.based.on.visible.light.top.view...px.	Diameter of the smallest circle drawn around the plant.	0.62287	0.303259	1	6	6	6	5	0	0	VIS	geometric	other	none	top	16	0
249	branchpoint.count..geometry.trait.based.on.visible.light.top.view.	Branchpoint count (based on skeleton).	0.644265	0.528879	1	6	7	6	2	0	0	VIS	geometric	other	none	top	11	0
250	border.length..zoom.corrected.geometry.trait.based.on.visible.light.top.view...mm.	Plant outline length, normalized to real-world coordinates.	0.758125	0.650656	1	6	7	6	5	0	0	VIS	geometric	other	none	top	12	0
251	border.length..geometry.trait.based.on.visible.light.top.view...px.	Number of pixels of the plant, connected by at least one side of the pixel to the background (4-neighbourhood).	0.840434	0.686613	1	6	7	6	5	0	0	VIS	geometric	other	none	top	21	0
252	hull.pc1..geometry.trait.based.on.visible.light.top.view...px.	Largest distance (in pixels) of any two pixels of the plant.	0.613843	0.294611	1	6	6	6	5	0	0	VIS	geometric	other	none	top	17	0
253	hull.length..zoom.corrected.geometry.trait.based.on.visible.light.top.view...mm.	Length of the convex hull, normalized to real-world coordinates.	0.667837	0.370557	1	6	6	7	5	0	0	VIS	geometric	other	none	top	14	1
254	hull.length..geometry.trait.based.on.visible.light.top.view.	Length of the convex hull.	0.622842	0.300666	1	6	6	6	5	0	0	VIS	geometric	other	none	top	13	0
255	hull.fillgrade..geometry.trait.based.on.visible.light.top.view.....	Number of pixels of the plant relative to the area of the convex hull. May be formatted as percentage values in Excel (e.g. 20%), CSV exported data is displayed unformatted, e.g. 0.2.	0.790876	0.717354	1	6	7	6	5	0	0	VIS	geometric	other	none	top	13	0
256	hull.compactness.16..geometry.trait.based.on.visible.light.top.view.	borderPixels * borderPixels / filledArea (all of convex hull)	0.598691	0.366587	1	4	7	3	4	1	1	VIS	geometric	other	none	top	21	3
257	hull.compactness.01..geometry.trait.based.on.visible.light.top.view.	4 * Math.PI / (borderPixels * borderPixels / filledArea) (all of convex hull)	0.666101	0.551568	1	6	7	6	5	0	0	VIS	geometric	other	none	top	12	0
258	hull.circularity..geometry.trait.based.on.visible.light.top.view.	Indicates similarity of the convex hull to a circle, ranges between 0 and 1. A circular object has value 1.	0.152284	0.0104378	0	-	-	-	-	-	-	VIS	geometric	other	none	top	-	-
259	hull.centroid.y..geometry.trait.based.on.visible.light.top.view...px.	Center of mass coordinate (Y-axis) of the convex hull area.	0.101374	0.109188	0	-	-	-	-	-	-	VIS	geometric	other	none	top	-	-
260	hull.centroid.x..geometry.trait.based.on.visible.light.top.view...px.	Center of mass coordinate (X-axis) of the convex hull area.	0.57907	0.290708	1	5	6	2	4	0	0	VIS	geometric	other	none	top	4	1
261	leaf.length.sum..geometry.trait.based.on.visible.light.top.view...px.	Skeleton length.	0.831441	0.611816	1	6	7	6	5	1	0	VIS	geometric	other	none	top	32	0
262	daily.log.change.rate.of.top.geometry.vis.leaf.length.sum..zoom.corrected.geometry.trait.based.on.visible.light.top.view...relative.day.	Skeleton length, , normalized to real-world coordinates.	0.164966	0.0152624	0	-	-	-	-	-	-	VIS	geometric	other	none	top	-	-
263	leaf.length.sum..zoom.corrected.geometry.trait.based.on.visible.light.top.view...mm.	Skeleton length, , normalized to real-world coordinates.	0.789586	0.597012	1	6	7	6	5	0	0	VIS	geometric	other	none	top	25	0
264	leaf.length.mean..zoom.corrected.geometry.trait.based.on.visible.light.top.view...mm.	Skeleton length dividied by the number of detected leaves, normalized to real-world coordinates.	0.349161	0.189138	0	-	-	-	-	-	-	VIS	geometric	other	none	top	-	-
265	leaf.length.mean..geometry.trait.based.on.visible.light.top.view...px.	Skeleton length dividied by the number of detected leaves.	0.143113	0.15242	0	-	-	-	-	-	-	VIS	geometric	other	none	top	-	-
266	leaf.count..geometry.trait.based.on.visible.light.top.view.	Number of detected leaves.	0.669457	0.440361	1	6	7	6	5	0	0	VIS	geometric	other	none	top	23	0
267	hull.points..geometry.trait.based.on.visible.light.top.view.	Number of edge points of the convex hull around the plant.	0.135439	0.0313374	0	-	-	-	-	-	-	VIS	geometric	other	none	top	-	-
268	hull.pc2..zoom.corrected.geometry.trait.based.on.visible.light.top.view...mm.	If a line connects the two most far from each other situated plant pixels is drawn, this number indicates the sum of the maximum distances of other plant pixels from the left and right of this line. This value is normalized to real-world coordniates.	0.67531	0.368896	1	6	6	7	5	0	0	VIS	geometric	other	none	top	13	1
269	hull.pc2..geometry.trait.based.on.visible.light.top.view...px.	If a line connects the two most far from each other situated plant pixels is drawn, this number indicates the sum of the maximum distances of other plant pixels from the left and right of this line.	0.660999	0.334344	1	6	6	6	5	1	0	VIS	geometric	other	none	top	26	0
270	minrectangle.area..geometry.trait.based.on.visible.light.top.view...px.	Area of the smallest enclosing rectangle, which fits around the plant.	0.649192	0.348321	1	6	6	6	5	0	0	VIS	geometric	other	none	top	17	0
271	leaf.width.mean..zoom.corrected.geometry.trait.based.on.visible.light.top.view...mm.	Projected plant area divided by skeleton length, normalized to real-world coordinates.	0.515396	0.397055	1	6	6	7	2	0	0	VIS	geometric	other	none	top	3	0
272	leaf.width.mean..geometry.trait.based.on.visible.light.top.view...px.	Projected plant area divided by skeleton length.	0.242386	0.350842	1	5	5	5	2	0	0	VIS	geometric	other	none	top	3	1
273	relative.daily.change.of.leaf.length.sum..geometry.trait.based.on.visible.light.top.view...relative.day.	Skeleton length.	0.0818284	0.0236089	0	-	-	-	-	-	-	VIS	geometric	other	none	top	-	-
274	percentage.of.daily.change.of.leaf.length.sum..geometry.trait.based.on.visible.light.top.view...percent.change.day.	Skeleton length.	0.0818284	0.0236089	0	-	-	-	-	-	-	VIS	geometric	other	none	top	-	-
275	daily.log.change.rate.of.leaf.length.sum..geometry.trait.based.on.visible.light.top.view...relative.day.	Skeleton length.	0.161126	0.0134623	0	-	-	-	-	-	-	VIS	geometric	other	none	top	-	-
276	relative.daily.change.of.top.geometry.vis.leaf.length.sum..zoom.corrected.geometry.trait.based.on.visible.light.top.view...relative.day.	Skeleton length, , normalized to real-world coordinates.	0.0684222	0.0250287	0	-	-	-	-	-	-	VIS	geometric	other	none	top	-	-
277	daily.log.change.rate.of.area..geometry.trait.based.on.fluorescence.side.view...relative.day.	Number of foreground pixels. Therefore, projected plant area in pixels.	0.308224	0.202741	1	1	3	5	3	0	0	FLUOR	geometric	other	none	side	0	0
278	relative.daily.change.of.side.geometry.fluo.area..zoom.corrected.geometry.trait.based.on.fluorescence.side.view...relative.day.	Normalized area of foreground pixels according to real-world coordinates.	0.0201708	0.0596268	0	-	-	-	-	-	-	FLUOR	geometric	other	none	side	-	-
279	minrectangle.area..zoom.corrected.geometry.trait.based.on.fluorescence.side.view...mm.2.	Area of the smallest enclosing rectangle, which fits around the plant, normalized to real-world coordinates.	0.553107	0.821152	1	6	7	4	2	0	0	FLUOR	geometric	other	none	side	4	1
280	hsv.s.mean..color.related.trait.based.on.visible.light.side.view.	Mean - first order texture property (independent of pixel neighbors). Calculated on grayscale image derived from channel Saturation (HSV).	0.88998	0.906289	1	5	7	3	5	0	0	VIS	texture	other	HSV	side	3	0
281	hull.pc1..zoom.corrected.geometry.trait.based.on.visible.light.top.view...mm.	Largest distance of any two pixels of the plant, normalized to real-world coordinates.	0.665768	0.365342	1	6	6	7	5	0	0	VIS	geometric	other	none	top	12	0
282	percentage.of.daily.change.of.top.geometry.vis.leaf.length.sum..zoom.corrected.geometry.trait.based.on.visible.light.top.view...percent.change.day.	Skeleton length, , normalized to real-world coordinates.	0.0684222	0.0250287	0	-	-	-	-	-	-	VIS	geometric	other	none	top	-	-
283	percentage.of.daily.change.of.side.geometry.fluo.area..zoom.corrected.geometry.trait.based.on.fluorescence.side.view...percent.change.day.	Normalized area of foreground pixels according to real-world coordinates.	0.0201708	0.0596268	0	-	-	-	-	-	-	FLUOR	geometric	other	none	side	-	-
284	hsv.v.stddev..color.related.trait.based.on.fluorescence.top.view.	The standard deviation of the brightness values of the plant pixels. The lower this value, the more uniform is the plant brightness.	0.756168	0.635904	1	4	4	1	4	0	0	FLUOR	color	stdev	HSV	top	10	5
285	hsv.v.skewness..color.related.trait.based.on.fluorescence.top.view.	The 'skewness' of the brightness values of the plant pixels. 'skewness' is a statistical term, indicating the tendency of the value distribution to lean to one side of the value range. The documentation will include a more complete description of this trait in the future; see reference literature for full details.	0.686501	0.680884	1	4	7	3	1	0	0	FLUOR	color	skewn	HSV	top	2	0
286	hsv.v.mean..color.related.trait.based.on.fluorescence.top.view.	Mean - first order texture property (independent of pixel neighbors). Calculated on grayscale image derived from channel Brightness (HSV).	0.714337	0.43106	1	4	4	1	4	0	0	FLUOR	texture	other	HSV	top	0	5
287	hsv.s.stddev..color.related.trait.based.on.fluorescence.top.view.	The standard deviation of the saturation values of the plant pixels. The lower this value, the more uniform is the saturation of the plant colours.	0.371276	0.404065	1	5	2	2	1	0	0	FLUOR	color	stdev	HSV	top	10	0
288	hsv.s.skewness..color.related.trait.based.on.fluorescence.top.view.	The 'skewness' of the saturation values of the plant pixels. 'skewness' is a statistical term, indicating the tendency of the value distribution to lean to one side of the value range. The documentation will include a more complete description of this trait in the future; see reference literature for full details.	0.66579	0.726401	1	5	2	5	3	0	0	FLUOR	color	skewn	HSV	top	8	1
289	hsv.s.mean..color.related.trait.based.on.fluorescence.top.view.	Mean - first order texture property (independent of pixel neighbors). Calculated on grayscale image derived from channel Saturation (HSV).	0.563299	0.536512	1	5	3	7	5	0	0	FLUOR	texture	other	HSV	top	6	0
290	hsv.h.stddev..color.related.trait.based.on.fluorescence.top.view.	The standard deviation of the hue values of the plant pixels. The lower this value, the more uniform is the plant colour.	0.601646	0.376564	1	6	6	6	5	0	0	FLUOR	color	stdev	HSV	top	6	0
291	hsv.h.skewness..color.related.trait.based.on.fluorescence.top.view.	The 'skewness' of the hue values of the plant pixels. 'skewness' is a statistical term, indicating the tendency of the value distribution to lean to one side of the value range. The documentation will include a more complete description of this trait in the future; see reference literature for full details.	0.591254	0.320787	1	4	6	3	4	0	0	FLUOR	color	skewn	HSV	top	7	3
292	intensity.phenol.plant.weight..color.related.trait.based.on.fluorescence.top.view.		0.805045	0.630311	1	6	7	6	5	0	0	FLUOR	color	other	none	top	6	0
293	intensity.phenol.mean..color.related.trait.based.on.fluorescence.top.view.	A relative indicator of the yellow fluorescence intensity, not taking into account brightness but only the color hue (red = no intensity, yellow = high intensity). Detailed information will be added to the documentation.	0.82115	0.450051	1	4	5	2	4	0	0	FLUOR	color	other	none	top	5	0
294	intensity.phenol.chlorophyl.ratio..color.related.trait.based.on.fluorescence.top.view.	The ratio of trait 'intensity.chlorophyl.sum' and 'intensity.phenol.sum'.	0.856335	0.797062	1	4	6	3	4	1	1	FLUOR	color	other	none	top	20	6
295	intensity.mean..color.related.trait.based.on.fluorescence.top.view.	Deprecated. The same as 'intensity.chlorophyl.mean'. Trait may be removed at a later time point.	0.657551	0.554459	1	5	5	1	4	0	0	FLUOR	color	other	none	top	2	0
296	intensity.classic.sum..color.related.trait.based.on.fluorescence.top.view.		0.840371	0.752481	1	5	7	6	3	0	0	FLUOR	color	other	none	top	10	0
297	intensity.classic.mean..color.related.trait.based.on.fluorescence.top.view.	A relative indicator of the red fluorescence intensity, taking into account brightness and colour hue (red = highest intensity, yellow = no intensity, bright = high intensity, dark = low intensity). Detailed information will be added to the documentation. Calculation formula: ( 1 - red / (255 + green) ) / 0.825	0.701857	0.456278	1	4	4	1	4	0	0	FLUOR	color	other	none	top	0	4
298	intensity.chlorophyl.sum..color.related.trait.based.on.fluorescence.top.view.		0.842558	0.747027	1	5	7	6	3	0	0	FLUOR	color	other	none	top	19	0
299	intensity.chlorophyl.mean..color.related.trait.based.on.fluorescence.top.view.	A relative indicator of the red fluorescence intensity, not taking into account brightness but only the color hue (red = highest intensity, yellow = no intensity). Detailed information will be added to the documentation.	0.657551	0.554459	1	5	5	1	4	0	0	FLUOR	color	other	none	top	2	0
300	hsv.h.mean..color.related.trait.based.on.fluorescence.top.view.	Mean - first order texture property (independent of pixel neighbors). Calculated on grayscale image derived from channel Hue (HSV).	0.501552	0.328901	1	5	6	5	5	0	0	FLUOR	texture	other	HSV	top	5	0
301	lab.l.mean..color.related.trait.based.on.fluorescence.top.view.	Mean - first order texture property (independent of pixel neighbors). Calculated on grayscale image derived from channel Ligthness-Parameter L* (L*a*b*).	0.75535	0.458464	1	4	4	1	4	0	0	FLUOR	texture	other	LAB	top	2	8
302	lab.b.stddev..color.related.trait.based.on.fluorescence.top.view.	The standard deviation of the b values in the L*a*b* colour space of the plant pixels. The lower this value, the more uniform is the plant colour	0.7644	0.672067	1	4	4	1	4	0	0	FLUOR	color	stdev	LAB	top	7	6
303	lab.b.skewness..color.related.trait.based.on.fluorescence.top.view.	The 'skewness' of the b values in the L*a*b* colour space of the plant pixels. 'Skewness' is a statistical term, indicating the tendency of the value distribution to lean to one side of the value range.	0.488279	0.640369	1	5	5	5	3	0	0	FLUOR	color	skewn	LAB	top	0	0
304	lab.b.mean..color.related.trait.based.on.fluorescence.top.view.	Mean - first order texture property (independent of pixel neighbors). Calculated on grayscale image derived from channel Blue-Yellow-Parameter b* (L*a*b*).	0.737811	0.494991	1	5	4	1	4	0	0	FLUOR	texture	other	LAB	top	0	5
305	lab.a.stddev..color.related.trait.based.on.fluorescence.top.view.	The standard deviation of the a-values in the L*a*b* colour space of the plant pixels. The lower this value, the more uniform is the plant colour.	0.598709	0.731832	1	5	7	1	4	0	0	FLUOR	color	stdev	LAB	top	7	3
306	lab.a.skewness..color.related.trait.based.on.fluorescence.top.view.	The 'skewness' of the a-values in the L*a*b* colour space of the plant pixels. 'Skewness' is a statistical term, indicating the tendency of the value distribution to lean to one side of the value range.	0.444827	0.588245	1	2	5	3	2	0	0	FLUOR	color	skewn	LAB	top	0	0
307	lab.a.mean..color.related.trait.based.on.fluorescence.top.view.	Mean - first order texture property (independent of pixel neighbors). Calculated on grayscale image derived from channel Green-Red-Parameter a* (L*a*b*).	0.630575	0.628081	1	5	5	5	4	0	0	FLUOR	texture	other	LAB	top	3	0
308	intensity.phenol.sum..color.related.trait.based.on.fluorescence.top.view.	The sum of the yellow fluorescence intensities of each pixel, calculated as described for 'intensity.phenol.mean'.	0.827381	0.812465	1	4	4	2	4	0	0	FLUOR	color	other	none	top	7	7
309	intensity.phenol.plant.weight.drought.loss..color.related.trait.based.on.fluorescence.top.view.		0.814847	0.74565	1	4	4	2	4	0	0	FLUOR	color	other	none	top	4	3
310	hsv.h.mean..color.related.trait.based.on.visible.light.top.view.	Mean - first order texture property (independent of pixel neighbors). Calculated on grayscale image derived from channel Hue (HSV).	0.796683	0.936627	1	5	5	5	1	0	0	VIS	texture	other	HSV	top	4	2
311	hsv.h.brown2green..color.related.trait.based.on.visible.light.top.view.	Proportion of brown colour plant pixels (histogram bin 2) divided by the count of green colour pixels (bins 4 to 7). This value is only valid if the bin count has not been changed from 20, otherwise the involved bins represent different colors.	0.100723	0.610186	0	-	-	-	-	-	-	VIS	color	other	HSV	top	-	-
312	hsv.dgci.mean..color.related.trait.based.on.visible.light.top.view.	Numeric indication on how 'dark green' the plant appears, taking into account hue, saturation and brightness.	0.781233	0.90635	1	5	5	5	1	0	0	VIS	color	other	HSV	top	5	0
313	mean..color.related.trait.based.on.near.infrared.top.view.	Estimated relative temperature (relative to the reference area, which is by default the pot area without the plant) of the leaf pixels.	0.769312	0.763597	1	5	7	7	5	0	0	NIR	color	other	none	top	15	4
314	intensity.sum..color.related.trait.based.on.near.infrared.top.view.		0.83075	0.662336	1	6	7	6	5	0	0	NIR	color	other	none	top	6	0
315	intensity.mean..color.related.trait.based.on.near.infrared.top.view.	Deprecated. The same as 'intensity.chlorophyl.mean'. Trait may be removed at a later time point.	0.769312	0.763597	1	5	7	7	5	0	0	NIR	color	other	none	top	15	4
316	ndvi..color.related.trait.based.on.multi.camera.top.view.	ndvi = (averageNir - averageVisR) / (averageNir + averageVisR))	0.853381	0.778466	1	5	7	6	5	1	0	multi	color	other	none	top	31	0
317	lab.l.stddev..color.related.trait.based.on.fluorescence.top.view.	The standard deviation of the brightness values L in the L*a*b* colour space of the plant pixels. The lower this value, the more uniform is the plant brightness.	0.818619	0.626258	1	4	4	1	4	0	0	FLUOR	color	stdev	LAB	top	9	4
318	lab.l.skewness..color.related.trait.based.on.fluorescence.top.view.	The 'skewness' of the brightness values L in the L*a*b* colour space of the plant pixels. 'Skewness' is a statistical term, indicating the tendency of the value distribution to lean to one side of the value range.	0.679399	0.6928	1	5	7	5	3	0	0	FLUOR	color	skewn	LAB	top	0	0
319	hsv.v.skewness..color.related.trait.based.on.visible.light.top.view.	The 'skewness' of the brightness values of the plant pixels. 'skewness' is a statistical term, indicating the tendency of the value distribution to lean to one side of the value range. The documentation will include a more complete description of this trait in the future; see reference literature for full details.	0.839295	0.690007	1	5	4	5	3	0	0	VIS	color	skewn	HSV	top	0	0
320	hsv.v.mean..color.related.trait.based.on.visible.light.top.view.	Mean - first order texture property (independent of pixel neighbors). Calculated on grayscale image derived from channel Brightness (HSV).	0.83855	0.616607	1	5	4	3	4	1	0	VIS	texture	other	HSV	top	24	2
321	hsv.s.stddev..color.related.trait.based.on.visible.light.top.view.	The standard deviation of the saturation values of the plant pixels. The lower this value, the more uniform is the saturation of the plant colours.	0.737763	0.635454	1	5	4	6	3	0	1	VIS	color	stdev	HSV	top	16	6
322	hsv.s.skewness..color.related.trait.based.on.visible.light.top.view.	The 'skewness' of the saturation values of the plant pixels. 'skewness' is a statistical term, indicating the tendency of the value distribution to lean to one side of the value range. The documentation will include a more complete description of this trait in the future; see reference literature for full details.	0.726014	0.767776	1	2	5	2	5	0	0	VIS	color	skewn	HSV	top	0	2
323	hsv.s.mean..color.related.trait.based.on.visible.light.top.view.	Mean - first order texture property (independent of pixel neighbors). Calculated on grayscale image derived from channel Saturation (HSV).	0.779001	0.773567	1	5	7	7	5	0	0	VIS	texture	other	HSV	top	3	0
324	hsv.h.yellow2green..color.related.trait.based.on.visible.light.top.view.	Proportion of yellow colour plant pixels (histogram bin 3) divided by the count of green colour pixels (bins 4 to 7). This value is only valid if the bin count has not been changed from 20, otherwise the involved bins represent different colors.	0.641808	0.853941	1	3	7	2	3	0	0	VIS	color	other	HSV	top	4	0
325	hsv.h.stddev..color.related.trait.based.on.visible.light.top.view.	The standard deviation of the hue values of the plant pixels. The lower this value, the more uniform is the plant colour.	0.814685	0.870669	1	5	7	2	3	0	1	VIS	color	stdev	HSV	top	14	3
326	hsv.h.skewness..color.related.trait.based.on.visible.light.top.view.	The 'skewness' of the hue values of the plant pixels. 'skewness' is a statistical term, indicating the tendency of the value distribution to lean to one side of the value range. The documentation will include a more complete description of this trait in the future; see reference literature for full details.	0.887587	0.87545	1	2	5	5	5	0	0	VIS	color	skewn	HSV	top	5	0
327	hsv.h.red2green..color.related.trait.based.on.visible.light.top.view.	Proportion of red colour plant pixels (histogram bins 0 and 1) divided by the count of green colour pixels (bins 4 to 7).This value is only valid if the bin count has not been changed from 20, otherwise the involved bins represent different colors.	-	-	0	-	-	-	-	-	-	VIS	color	other	HSV	top	-	-
328	lab.l.skewness..color.related.trait.based.on.visible.light.top.view.	The 'skewness' of the brightness values L in the L*a*b* colour space of the plant pixels. 'Skewness' is a statistical term, indicating the tendency of the value distribution to lean to one side of the value range.	0.838915	0.702029	1	3	4	5	3	0	0	VIS	color	skewn	LAB	top	0	0
329	lab.l.mean..color.related.trait.based.on.visible.light.top.view.	Mean - first order texture property (independent of pixel neighbors). Calculated on grayscale image derived from channel Ligthness-Parameter L* (L*a*b*).	0.853405	0.651402	1	5	4	3	4	0	0	VIS	texture	other	LAB	top	24	1
330	lab.b.stddev..color.related.trait.based.on.visible.light.top.view.	The standard deviation of the b values in the L*a*b* colour space of the plant pixels. The lower this value, the more uniform is the plant colour	0.597512	0.581421	1	5	5	7	3	1	0	VIS	color	stdev	LAB	top	19	0
331	lab.b.skewness..color.related.trait.based.on.visible.light.top.view.	The 'skewness' of the b values in the L*a*b* colour space of the plant pixels. 'Skewness' is a statistical term, indicating the tendency of the value distribution to lean to one side of the value range.	0.710769	0.570616	1	2	5	2	3	0	0	VIS	color	skewn	LAB	top	1	0
332	lab.b.mean..color.related.trait.based.on.visible.light.top.view.	Mean - first order texture property (independent of pixel neighbors). Calculated on grayscale image derived from channel Blue-Yellow-Parameter b* (L*a*b*).	0.736921	0.822678	1	5	7	3	2	0	0	VIS	texture	other	LAB	top	9	1
333	lab.a.stddev..color.related.trait.based.on.visible.light.top.view.	The standard deviation of the a-values in the L*a*b* colour space of the plant pixels. The lower this value, the more uniform is the plant colour.	0.603814	0.721374	1	5	5	3	3	0	0	VIS	color	stdev	LAB	top	2	0
334	lab.a.skewness..color.related.trait.based.on.visible.light.top.view.	The 'skewness' of the a-values in the L*a*b* colour space of the plant pixels. 'Skewness' is a statistical term, indicating the tendency of the value distribution to lean to one side of the value range.	0.857777	0.714644	1	3	4	5	3	0	0	VIS	color	skewn	LAB	top	0	0
335	lab.a.mean..color.related.trait.based.on.visible.light.top.view.	Mean - first order texture property (independent of pixel neighbors). Calculated on grayscale image derived from channel Green-Red-Parameter a* (L*a*b*).	0.60119	0.853736	1	5	7	2	3	0	0	VIS	texture	other	LAB	top	15	2
336	hsv.v.stddev..color.related.trait.based.on.visible.light.top.view.	The standard deviation of the brightness values of the plant pixels. The lower this value, the more uniform is the plant brightness.	0.764624	0.635446	1	5	7	6	5	0	0	VIS	color	stdev	HSV	top	17	0
337	rgb.red.mean..color.related.trait.based.on.visible.light.top.view.	Average intensity of the red channel of the plant pixels in the visible light image.	0.883117	0.84782	1	5	7	3	4	1	0	VIS	color	other	RGB	top	30	0
338	rgb.green.mean..color.related.trait.based.on.visible.light.top.view.	Average intensity of the green channel of the plant pixels in the visible light image.	0.838459	0.616409	1	5	4	3	4	0	0	VIS	color	other	RGB	top	24	2
339	rgb.blue.mean..color.related.trait.based.on.visible.light.top.view.	Average intensity of the blue channel of the plant pixels in the visible light image.	0.836892	0.666015	1	5	7	3	4	0	0	VIS	color	other	RGB	top	3	0
340	lab.l.stddev..color.related.trait.based.on.visible.light.top.view.	The standard deviation of the brightness values L in the L*a*b* colour space of the plant pixels. The lower this value, the more uniform is the plant brightness.	0.790592	0.615894	1	5	7	6	5	0	0	VIS	color	stdev	LAB	top	21	0
341	rgb.b.mean..texture.trait.based.on.visible.light.top.view.	Mean - first order texture property (independent of pixel neighbors). Calculated on grayscale image derived from channel Blue (RGB).	0.839398	0.669268	1	5	7	3	4	0	0	VIS	texture	other	RGB	top	2	0
342	rgb.r.std..texture.trait.based.on.near.infrared.top.view.	Standard Deviation - first order texture property (independent of pixel neighbors). Calculated on grayscale image derived from channel Red (RGB).	0.761505	0.789407	1	5	5	6	3	0	0	NIR	texture	other	RGB	top	24	0
343	rgb.r.mean..texture.trait.based.on.near.infrared.top.view.	Mean - first order texture property (independent of pixel neighbors). Calculated on grayscale image derived from channel Red (RGB).	0.792056	0.774241	1	5	7	2	4	0	0	NIR	texture	other	RGB	top	16	4
344	rgb.r.std..texture.trait.based.on.fluorescence.top.view.	Standard Deviation - first order texture property (independent of pixel neighbors). Calculated on grayscale image derived from channel Red (RGB).	0.778271	0.661515	1	4	4	1	4	0	0	FLUOR	texture	other	RGB	top	6	4
345	rgb.r.mean..texture.trait.based.on.fluorescence.top.view.	Mean - first order texture property (independent of pixel neighbors). Calculated on grayscale image derived from channel Red (RGB).	0.736394	0.503419	1	4	4	1	4	0	0	FLUOR	texture	other	RGB	top	0	6
346	rgb.g.std..texture.trait.based.on.fluorescence.top.view.	Standard Deviation - first order texture property (independent of pixel neighbors). Calculated on grayscale image derived from channel Green (RGB).	0.906254	0.767961	1	4	5	1	4	0	0	FLUOR	texture	other	RGB	top	0	2
347	rgb.g.mean..texture.trait.based.on.fluorescence.top.view.	Mean - first order texture property (independent of pixel neighbors). Calculated on grayscale image derived from channel Green (RGB).	0.843828	0.608839	1	4	7	2	4	0	0	FLUOR	texture	other	RGB	top	5	1
348	rgb.r.std..texture.trait.based.on.visible.light.top.view.	Standard Deviation - first order texture property (independent of pixel neighbors). Calculated on grayscale image derived from channel Red (RGB).	0.666067	0.635652	1	5	4	6	3	0	0	VIS	texture	other	RGB	top	7	1
349	volume.iap.relative.percent..derived.trait.based.on.visible.light.combined.view...percent.day.	The exact calculation scheme is currently not documented. For details consult the implementation (source code).	-1	-1	0	-	-	-	-	-	-	VIS	geometric	other	none	combined	-	-
350	rgb.r.mean..texture.trait.based.on.visible.light.top.view.	Mean - first order texture property (independent of pixel neighbors). Calculated on grayscale image derived from channel Red (RGB).	0.88666	0.853711	1	5	7	3	4	0	0	VIS	texture	other	RGB	top	30	0
351	rgb.g.std..texture.trait.based.on.visible.light.top.view.	Standard Deviation - first order texture property (independent of pixel neighbors). Calculated on grayscale image derived from channel Green (RGB).	0.762829	0.645096	1	5	7	6	5	0	0	VIS	texture	other	RGB	top	15	0
352	rgb.g.mean..texture.trait.based.on.visible.light.top.view.	Mean - first order texture property (independent of pixel neighbors). Calculated on grayscale image derived from channel Green (RGB).	0.841002	0.648758	1	5	4	3	4	0	0	VIS	texture	other	RGB	top	24	1
353	rgb.b.std..texture.trait.based.on.visible.light.top.view.	Standard Deviation - first order texture property (independent of pixel neighbors). Calculated on grayscale image derived from channel Blue (RGB).	0.672836	0.631212	1	5	4	6	3	1	0	VIS	texture	other	RGB	top	20	5
354	minrectangle.length.b..zoom.corrected.geometry.trait.based.on.visible.light.top.view...mm.	Length of the second side of the smallest enclosing rectangle, which fits around the plant, normalized to real-world coordinates.	0.64054	0.321428	1	6	6	7	5	0	0	VIS	geometric	other	none	top	7	0
355	minrectangle.length.b..geometry.trait.based.on.visible.light.top.view...px.	Length of the second side of the smallest enclosing rectangle, which fits around the plant.	0.53049	0.247952	1	6	6	6	5	0	0	VIS	geometric	other	none	top	11	0
356	minrectangle.length.a..zoom.corrected.geometry.trait.based.on.visible.light.top.view...mm.	Length of one side of the smallest enclosing rectangle, which fits around the plant, normalized to real-world coordinates.	0.596189	0.286224	1	6	6	7	5	0	0	VIS	geometric	other	none	top	11	0
357	volume.iap.relative.percent..zoom.corrected.derived.trait.based.on.visible.light.combined.view...percent.day.	The exact calculation scheme is currently not documented. For details consult the implementation (source code).	-1	-1	0	-	-	-	-	-	-	VIS	geometric	other	none	combined	-	-
358	minrectangle.length.a..geometry.trait.based.on.visible.light.top.view...px.	Length of one side of the smallest enclosing rectangle, which fits around the plant.	0.455646	0.18794	0	-	-	-	-	-	-	VIS	geometric	other	none	top	-	-
359	minrectangle.area..zoom.corrected.geometry.trait.based.on.visible.light.top.view...mm.2.	Area of the smallest enclosing rectangle, which fits around the plant, normalized to real-world coordinates.	0.641626	0.354749	1	6	6	7	5	0	0	VIS	geometric	other	none	top	10	0
360	daily.log.change.rate.of.side.geometry.fluo.area..zoom.corrected.geometry.trait.based.on.fluorescence.side.view...relative.day.	Normalized area of foreground pixels according to real-world coordinates.	0.0445527	0.0375008	0	-	-	-	-	-	-	FLUOR	geometric	other	none	side	-	-
361	area..zoom.corrected.geometry.trait.based.on.fluorescence.side.view...mm.2.	Normalized area of foreground pixels according to real-world coordinates.	0.677557	0.86639	1	6	7	4	2	0	0	FLUOR	geometric	other	none	side	6	0
362	area..geometry.trait.based.on.fluorescence.side.view...px.2.	Number of foreground pixels. Therefore, projected plant area in pixels.	0.92554	0.901279	1	6	7	7	5	0	0	FLUOR	geometric	other	none	side	8	0
363	volume.prism..zoom.corrected.geometry.trait.based.on.visible.light.combined.view...mm.3.	See volume.prism. Calculation based on area values, normalized according to real-world coordinates.	0.805825	0.77789	1	6	7	7	5	0	0	VIS	geometric	other	none	combined	24	2
364	volume.prism..geometry.trait.based.on.visible.light.combined.view...px.3.	Volume estimation according to this calculation scheme: t1 = avgTopArea; s1 = sideArea_for_angleNearestTo0; s2 = sideArea_for_angleNearestTo45; s3 = sideArea_for_angleNearestTo90; volume_prism = Math.sqrt(t1 * s2 * s3 / 2d * Math.sqrt(1 - Math.pow((s2 * s2 + s3 * s3 - s1 * s1) / (2d * s2 * s3), 2)));	0.889622	0.808383	1	6	7	6	5	0	0	VIS	geometric	other	none	combined	31	2
365	volume.iap.wue..derived.trait.based.on.visible.light.combined.view...px.3.ml.day.	The exact calculation scheme is currently not documented. For details consult the implementation (source code).	-	-	0	-	-	-	-	-	-	VIS	geometric	other	none	combined	-	-
366	volume.lt..zoom.corrected.geometry.trait.based.on.visible.light.combined.view...mm.3.	See volume.lt. Calculation based on area values, normalized according to real-world coordinates.	0.805798	0.7762	1	6	7	7	5	0	0	VIS	geometric	other	none	combined	23	2
367	volume.iap.wue..zoom.corrected.derived.trait.based.on.visible.light.combined.view...px.3.ml.day.	The exact calculation scheme is currently not documented. For details consult the implementation (source code).	-	-	0	-	-	-	-	-	-	VIS	geometric	other	none	combined	-	-
368	volume.lt..geometry.trait.based.on.visible.light.combined.view...px.3.	Volume estimation according to this calculation scheme: Math.sqrt(sideArea_for_angleNearestTo0 * sideArea_for_angleNearestTo90 * avgTopArea)	0.889597	0.807183	1	6	7	6	5	0	0	VIS	geometric	other	none	combined	31	2
369	volume.iap.max..zoom.corrected.geometry.trait.based.on.visible.light.combined.view...voxel.	The exact calculation scheme is currently not documented. For details consult the implementation (source code).	0.805798	0.7762	1	6	7	7	5	0	0	VIS	geometric	other	none	combined	23	2
370	volume.iap.max..geometry.trait.based.on.visible.light.combined.view...voxel.	The exact calculation scheme is currently not documented. For details consult the implementation (source code).	0.889597	0.807183	1	6	7	6	5	0	0	VIS	geometric	other	none	combined	31	2
371	volume.area090LogT..geometry.trait.based.on.visible.light.combined.view...px.2.	Volume estimation according to this calculation scheme: sideArea_for_angleNearestTo0 + sideArea_for_angleNearestTo90 + Math.log(avgTopArea) / 3	0.939826	0.935763	1	6	7	7	5	0	0	VIS	geometric	other	none	combined	9	1
372	volume.iap..zoom.corrected.geometry.trait.based.on.visible.light.combined.view...voxel.	The exact calculation scheme is currently not documented. For details consult the implementation (source code).	0.805798	0.7762	1	6	7	7	5	0	0	VIS	geometric	other	none	combined	23	2
373	volume.iap..geometry.trait.based.on.visible.light.combined.view...voxel.	The exact calculation scheme is currently not documented. For details consult the implementation (source code).	0.889597	0.807183	1	6	7	6	5	0	0	VIS	geometric	other	none	combined	31	2
374	volume.area090T..geometry.trait.based.on.visible.light.combined.view...px.2.	Volume estimation according to this calculation scheme: sideArea_for_angleNearestTo0 + sideArea_for_angleNearestTo90 + avgTopArea	0.932287	0.922452	1	6	7	7	5	0	0	VIS	geometric	other	none	combined	23	5
375	volume.area090T..zoom.corrected.geometry.trait.based.on.visible.light.combined.view...mm.2.	See volume.area090T. Calculation based on area values, normalized according to real-world coordinates.	0.787053	0.884558	1	6	7	7	5	0	0	VIS	geometric	other	none	combined	13	1
376	volume.area090LogT..zoom.corrected.geometry.trait.based.on.visible.light.combined.view...mm.2.	See volume.area090LogT. Calculation based on area values, normalized according to real-world coordinates.	0.779552	0.902757	1	6	7	5	5	0	0	VIS	geometric	other	none	combined	3	0
