# Supplementary material for: Image Phenotyping of Spring Barley (Hordeum vulgare L.) RIL Population Under Drought: Selection of Traits and Biological Interpretation
Source: Front Plant Sci. 2020 Jun 9;11:743. doi: 10.3389/fpls.2020.00743 (PMC7296146; doi:10.3389/fpls.2020.00743)
Supplement: Supplementary file 2 [file Table_2.XLSX]

## Sheet: Sheet1
Supplementary Table 2. Relative drought effects and principal coordinates for barley parental forms and recombinant inbred lines.
	Lines sorted by the value of PCO1, the first principal component score computed from main spike characteristics LSm, NSm, NGm, GWm.
Parent/RIL	PCO1	PCO2	Plant height	Number of productive tillers	Total number of tillers	1000-grain weight	Length of main spike	Number of spikelets per main spike	Number of grains per main spike	Grain weight per main spike	Length of lateral spike	Number of spikelets per lateral spike	Number of grains per lateral spike	Grain weight per lateral spike
			PH	NTP	NTT	TGW	LSm	NSm	NGm	GWm	LSl	NSl	NGl	GWl
MCam001 (LA)	-3.38188	0.0542227	-17.5676	-20.8333	-16.0714	-14.2234	-33.8462	-34.6939	-46.8085	-55.6863	-27.6248	-27.7825	-51.6783	-57.2327
MCam119	-3.27256	0.536321	-13.6986	-11.7647	-6.89655	-24.5294	-30.2632	-33.3333	-43.75	-62.9325	-24.9584	-27	-43.3604	-49.7175
MCam021	-3.22591	0.227534	-15.9236	-8.88889	3.92157	-18.9647	-33.3333	-30.6122	-46.5116	-59.4142	-18.6441	-14.34	-50.6068	-55.7692
MCam057	-3.13657	0.148781	-15.894	-13.9535	-8.16327	-3.00482	-34.0909	-30.6122	-51.1628	-52.2227	-31.7657	-28.1674	-60.4534	-62.8019
MCam048	-3.13596	-0.816416	-16.7832	-10.4167	-7.40741	0.577925	-37.931	-36.5854	-45.9459	-44.0609	-24.3217	-36.2694	-52.2346	-53.7143
MCam084	-3.04985	-0.0227009	-13.6986	-2.27273	6	-9.07242	-33.8028	-32.6923	-47.8261	-51.2097	-24.2806	-24.4545	-45.1632	-52.3179
MCam120	-2.97831	0.373344	-4.96454	-13.0435	-7.69231	2.56902	-30.8943	-34	-51.0638	-48.4127	-31.5157	-30.7692	-47.181	-48.7654
MCam115	-2.95025	1.20675	-8.33333	-22.9167	-12.963	-11.8593	-26.9841	-29.4118	-53.1915	-57.1547	-15.8582	-20	-62.5974	-68.4755
MCam004	-2.89029	0.102786	-15.3333	-15.6863	-12.069	-11.081	-31.6129	-34.0426	-45.4545	-51.2438	-25.9146	-23.25	-47.6608	-53.9007
MCam017	-2.63312	-0.598936	-25.4335	-10.6383	2.08333	-8.17446	-34.9398	-33.3333	-41.3043	-47.2441	-17.2585	-22.9551	-27.5862	-29.8701
MCam124	-2.54443	0.428983	-17.0732	-25.4902	-15.7895	-12.9758	-30.1471	-28	-46.6667	-53.8153	-20.318	-21.5	-54.1284	-59.8726
MCam086	-1.96913	-0.189855	-14.6667	-14.2857	-12.7273	6.34916	-31.0526	-28.0702	-39.6226	-48.4084	-28.8524	-27.6685	-50.0816	-68.4068
MCam028	-1.83576	0.204409	-11.1888	-4.54545	-3.92157	-20.0216	-27.7778	-28.2609	-39.0244	-50.2058	-23.3494	-25	-39.0957	-52.381
Maresi	-1.79337	-0.304071	-4.96454	-10.2041	-5.35714	-6.31875	-29.7872	-32.6087	-40.4762	-39.3091	-21.4286	-25.4357	-34.5614	-44.8485
MCam065	-1.70724	0.647229	-6.94444	-10.2041	-3.57143		-24.6377	-28.8462	-42.8571	-47.0461	-33.2829	-31.7269		-73.9539
MCam049	-1.64635	-0.157624	-8.33333	-6.81818	-6	-8.92596	-27.8261	-31.7073	-35	-45.5312	-12.6747	-28.6458	-60.5882	-59.5376
MCam094	-1.62762	0.712587	-6.29371	4.54545	5.88235	-10.7287	-24.2647	-27.6596	-42.8571	-47.6636	-17.4709	-25.7009	-56.658	-63.1016
MCam039	-1.53744	0.0654061	-13.6986	-11.1111	-9.80392	-0.327236	-26.1682	-33.3333	-41.0256	-37.2973	-25.1261	-20.9239	-36.091	-40.625
MCam014	-1.49764	-0.182779	-14.6667	-19.6078	-17.5439		-28.2609	-27.0833	-30.2326	-53.3597	-30.1109	-28.4706	-46.2687	-62.0192
MCam106	-1.25605	0.6319	-14.6667	-20.8333	-14.8148	2.705	-24.4275	-25	-44.898	-42.1094	-25.6184	-25.5814	-65.5352	-67.7249
MCam063	-1.21489	-0.872783	-15.2778	-2.22222	0	-7.36673	-31.8584	-29.2683	-36.8421	-33.9221	-16.9661	-23.913	-38.0814	-51.6729
MCam085	-1.10751	0.412223	-4.96454	-8.16327	-3.57143	-6.07401	-24.0876	-26.6667	-39.5349	-42.5367	-20.318	-26.5	-43.5616	-48.0447
MCam082	-1.09481	0.364391	-22.1519	2.17391	9.43396	-8.01024	-23.3083	-29.5455	-38.4615	-40.2106	-24.8709	-27.898	-43.8677	-52.381
MCam027	-0.964712	0.507772	-10.8108	-2.43902	-2.08333	-15.6508	-23.1343	-25.5319	-38.6364	-43.4599	-18.0017	-20.19	-31.9783	-48.3092
MCam126	-0.954702	0.137905	-18.0645	-13.6364	-11.7647	-10.2834	-25.1534	-25.5319	-35.5556	-43.7768	-19.5195	-21.8274	-29.7994	-34.3558
MCam046	-0.934844	-0.602582	-18.0645	-11.5385	-13.1148	0.545	-29.771	-25.7143	-34.375	-38.5787	-24.4399	-26.0274	-36.3296	-28.6885
MCam121	-0.868435	0.11152	-11.1111	-18	-10.7143	-0.986089	-25	-27.2727	-40	-35.4974	-24.7253	-23.0366	-48.415	-55.2941
MCam128	-0.805669	0.54277	-8.33333	-25.4902	-22.807	-8.07973	-19.4915	-32.5581	-34.2105	-39.235	-23.64	-30.7263	-45.2308	-49.6933
MCam127	-0.772098	-0.0233915	-16.7832	-13.0435	-5.66038	-8.27814	-24.3421	-28.8462	-34.6939	-37.3984	-21.6306	-22.0513	-32.4242	-42.1053
MCam114	-0.763007	-0.378605	-16.7832	-27.451	-20.6897	-7.41789	-26.5734	-28	-31.9149	-38.379	-35.4559	-35.1695	-40.1985	-42.9146
MCam035	-0.735329	0.195011	-22.1519	-2.32558	4.25532	-21.0379	-24.1379	-23.6364	-32.6531	-46.3415	-35.5282	-20.7207	-43.3673	-55.9829
MCam044	-0.734765	-1.60483	-12.2699	-6.52174	-3.77358	-3.63399	-34.2466	-29.2683	-32.4324	-26.0417	-26.4262	-34.7645	-43.0818	-55.4217
MCam092	-0.707743	-0.121406	-8.84354	-13.4615	-6.77966	-6.01513	-27.8195	-20.4545	-38.0952	-40.4737	-23.9617	-18.3168	-47.5219	-52.6946
MCam050	-0.700663	0.511296	-11.3475	-16.3265	-12.7273	-1.96194	-21.875	-26	-38.2979	-39.6056	-19.4346	-26.5116	-47.8036	-49.0114
MCam067	-0.668834	-1.14791	-23.0263	-18.3673	-18.9655	-13.3175	-31.4685	-25.7143	-27.5862	-37.9892	-26.4505	-18.75	-38	-46.875
MCam113	-0.64921	0.48351	-18.0645	-6.66667	-3.92157	-11.6778	-22.9167	-22.6415	-38.2979	-42.1033	-18.8494	-22.7848	-55.7416	-64.8506
MCam089	-0.638057	-1.54119	-16.2162	-10.2041	-10.1695	1.54606	-34.7222	-24.2424	-30	-33.1126	-12.7992	-14.7308	-47.5439	-42.4242
MCam060	-0.613559	0.268686	-6.29371	0	1.85185	-0.0446359	-24	-23.4043	-38.6364	-38.664	-11.8859	-16.5854	-53.5135	-55.1724
MCam112	-0.568439	0.581181	-6.29371	-17.7778	-13.7255	-3.2378	-19.6581	-28.5714	-35	-39.3661	-16.4835	-23.9024	-46.1957	-45.3912
MCam059	-0.477683	-0.445841	-17.0732	-12.766	-9.43396	-12.7878	-26.2774	-25.5814	-28.9474	-39.5935	-31.9489	-33.6634	-46.5374	-53.5294
MCam101	-0.46463	0.0573724	-6.94444	-4.34783	-5.76923	-8.7286	-23.2394	-26.5306	-34.0426	-36.7782	-20.7327	-22.1951	-42.4084	-50.6361
MCam070	-0.387958	0.218136	-12.6866	-12.2449	-13.7931	-1.67718	-22.7273	-24.3243	-35.2941	-37.8531	-14.8221	-13.9241	-30.597	-29.7972
MCam045	-0.32304	0.266283	-15.7534	-16.3265	-12.069	-3.79595	-22.0339	-25.5814	-37.5	-33.5233	-15.5172	-19.0768	-36.4738	-46.6667
MCam005	-0.309487	0.37663	-7.09677	-22.449	-2.08333	-10.348	-23.7569	-17.6471	-37.5	-42.4125	-29.1124	-21.5859	-49.2574	-57.2222
MCam122	-0.266885	-0.707312	-15.894	-18.75	-16.3636	-8.24259	-26.3158	-29.1667	-31.1111	-28.2857	-20.4991	-18.1818	-19.3651	-37.5758
MCam066	-0.182321	-0.00715749	-16.5605	-2.32558	4.08163	-3.57846	-22.5352	-26	-32.6087	-34.375	-18.0033	-23.0769	-52.1092	-55.0884
MCam041	-0.158373	-0.12556	-4.96454	-2.22222	-1.92308	-21.9689	-23.6364	-23.0769	-28.5714	-40.6475	-23.1548	-24.6575	-38.1995	-56.3877
MCam081	-0.0809686	-0.378753	-8.33333	-13.0435	-11.5385	1.07535	-25.6831	-21.8182	-30.7692	-36.2745	-26.9382	-30.1158	-52.4027	-45.6
MCam100	-0.0778087	-1.06858	-15.2778	2.32558	6.25	-8.2847	-27.2727	-28.8889	-25	-29.8246	-35.7742	-34.5455	-45.4023	-52.6521
MCam069	0.00297956	-0.463919	-8.08824	-16.3265	-16.0714	3.63555	-26.8657	-19.4444	-32.3529	-35.0282	-27.4112	-31.3529	-49.5364	-43.2203
MCam073	0.00489362	-1.36292	-13.7931	-6.66667	-9.25926	-18.3567	-33.5664	-13.3333	-23.0769	-44.4444	-20.3666	-23.741	-33.195	-36.0825
MCam006	0.0893796	0.498482	-16.129	-12	-6.89655	-19.1261	-18.8525	-22.5	-29.7297	-41.4894	-16.791	-24.2752	-36.1439	-50.6579
MCam009	0.0928519	-0.412331	-15.894	-19.5652	-15.6863	-12.3474	-26.6272	-17.7778	-31.8182	-36.4865	-28.5307	-25.6158	-44.837	-56.3536
MCam105	0.125651	0.129264	-4.96454	-27.451	-24.5614	-14.0897	-21.4286	-21.7391	-30	-38.4252	-18.4066	-27.0642	-46.9388	-57.0552
MCam071	0.180823	-1.47289	-14.3791	-12	-10.3448	3.71103	-30.6569	-24.3243	-27.2727	-24.9408	-24.2097	-24.4318	-41.3559	-39.4366
MCam008	0.375895	-0.110395	-12.5874	-18.75	-17.8571	-8.37499	-22.3881	-20.4082	-29.5455	-34.7639	-31.1784	-33.1818	-49.6124	-56.1798
MCam024	0.379655	-1.67576	-16.2162	-11.1111	-7.84314		-25	-31.3725	4.16667	-48.7633	-25.105	-26.0111	-46.2766	-44.086
MCam058	0.382711	-0.273306	-8.84354	-4.54545	0	-4.76323	-22.7941	-22.7273	-30.2326	-30.1636	-18.2003	-21.8034	-28.5752	-36.747
MCam118	0.509857	0.00599551	-22.1519	-13.0435	-9.61538	-7.06467	-20.5714	-22.2222	-30	-31.4122	-19.1518	-20.1357	-28.1863	-37.3327
MCam107	0.531078	0.447947	-25.4335	-12.5	-9.25926	-9.86959	-16.7785	-24	-28.2609	-34.8628	-10.0671	-14.7208	-20.7756	-28.8256
MCam109	0.600581	-0.762767	-15.894	-10.2041	-1.78571	10.2609	-26.3889	-20.4082	-34.0426	-21.1111	-26.0492	-25.2212	-37.0192	-37.3434
MCam002	0.777023	0.334844	-4.60526	-14.2857	-8.62069	-17.2269	-16.5289	-22.5	-24.3243	-36.4162	-14.3885	-14.2045	-29.582	-42.9577
MCam076	0.801927	0.756231	-8.84354	-6.12245	-1.75439	-6.46117	-15.5039	-19.5122	-31.5789	-34.375	-25.8537	-28.8858	-42.6112	-48.7342
MCam056	0.878368	0.0332419	-11.7647	-6.12245	-3.44828	-3.07014	-19.708	-19.0476	-28.2051	-31.6597	-19.9693	-21.2871	-32.8652	-33.6259
MCam053	0.898198	-0.235359	-4.87805	-12.766	-16.3636	13.8782	-21.2121	-20	-29.0323	-27.2581	-31.0734	-32.3171	-41.3014	-26.0331
MCam110	0.991084	0.253638	-8.84354	-22	-14.5455	-3.15097	-19.4286	-15.6863	-32.6531	-30.2778	-23.0474	-21.9828	-50.8235	-57.4082
MCam061	1.0243	0.624433	-10.1911	-2.04082	-1.75439	-5.46022	-13.6054	-24.5283	-29.1667	-27.6693	-3.12012	-7.94393	-32.626	-44.3243
MCam042	1.10551	-1.1576	-13.3758	0	4.16667	-21.2814	-22.2222	-25.5319	-9.09091	-33.6134	-33.0245	-32.8767	-43.073	-54.8544
MCam130	1.12534	0.327299	-13.6986	-16.3265	-14.0351	-11.1049	-16.9811	-17.9487	-27.027	-32.9949	-24.5098	-27.8947	-39.9371	-48.9614
MCam103	1.12592	0.778755	-22.1519	0	-1.81818	-0.493748	-13.9344	-20	-31.7073	-29.2683	-17.5131	-23.2673	-42.6593	-46.5116
MCam074	1.13597	0.308313	-11.1111	-6.52174	-12.7273	-16.8373	-15.5172	-20.5128	-21.2121	-36.6279	-30.3534	-29.1317	-38.8256	-45.708
MCam077	1.18697	-1.21589	-17.0732	-8.51064	-9.25926	-2.05225	-25.5319	-21.0526	-23.5294	-20.2381	-31.3029	-30.3371	-40.1961	-46.9799
MCam026	1.18884	0.6206	-17.6101	-6.66667	-5.76923	-11.7977	-13.9706	-20.4545	-26.8293	-32.1267	-19.9681	-21.608	-36	-47.7528
MCam087	1.21606	-0.296625	-25.4335	-2.12766	-3.7037	8.26166	-20.438	-18.4211	-25.7143	-27.5862	-19.0972	-19.883	-29.9035	-12.6126
MCam102	1.39473	1.32102	-16.5605	-6.52174	3.92157	-4.3365	-10.9589	-14.6341	-31.5789	-35.533	-18.8547	-17.2414	-37.8453	-38.8889
MCam043	1.41981	0.460111	-13.6054	-6.81818	-6	-13.756	-14.5631	-17.6471	-23.3333	-34.3558	-27.8422	-23.9437	-40.2439	-48.4127
MCam072	1.42407	-0.428686	-9.58904	-4.16667	-7.14286	-5.66536	-21.7054	-14.2857	-25	-28.5965	-9.4162	-15	-30.1418	-35.4839
MCam093	1.50245	1.7645	-17.0732	-6.12245	0	-3.93839	-7.69231	-15.3846	-34.2105	-33.8667	-4.99002	-19.7802	-33.6336	-39.6766
MCam052	1.528	1.83567	-4.82759	-2.12766	-1.78571	-10.5831	-4.13223	-22.7273	-28.9474	-32.4727	-12.274	-20.3046	-25	-37.2222
MCam125	1.54288	1.16373	-6.29371	-11.1111	-9.80392	-6.11108	-10	-18.1818	-29.2683	-31.0811	-19.6793	-16.0428	-32.9073	-40.1235
MCam129	1.55266	0.249519	-22.1519	-22	-16.6667	-7.76367	-14.7727	-20	-24	-27.5472	-24.3243	-16.2679	-44.8571	-53.0387
MCam078	1.67911	1.15508	-6.29371	0	5.88235	-9.96814	-9.16031	-18.6047	-27.5	-30.6244	-22.9133	-27.2277	-40.7008	-51.4673
MCam080	1.7687	-0.660785	-16.7832	-12.5	-12.5	-2.51581	-21.1864	-16.129	-24.1379	-20.8333	-21.0076	-26.9231	-36.0294	-42.8969
MCam123	1.85955	-0.573174	-8.84354	-2.12766	0	-10.3246	-19.0751	-16.9811	-17.0213	-27.4286	-31.0597	-20.4444	-38.8747	-43.4868
Cam/B1/CI	1.90825	0.184091	-6.29371	-6.38298	0	-1.77638	-15.8333	-14.2857	-25.8065	-25.7616	-52.4272	-28.9308	-35.8491	-40.5941
MCam088	1.91397	-1.06903	-15.9236	-6.66667	-5.76923	-1.2648	-24.0876	-11.7647	-19.3548	-25.3247	-12.3574	-9.35252	-16.5975	-9.18367
MCam010	2.03164	-0.385788	-14.2857	-12.766	-5.55556	-2.56585	-17.9688	-17.0732	-23.6842	-18.8571	-18.7166	-20	-32.0988	-41.7219
MCam097	2.07391	0.112952	-10.1911	-6	-3.57143	-2.51367	-14.3713	-16.9811	-22.449	-23.8281	-23.8402	-22.2222	-58.5956	-61.0577
MCam075	2.07617	-0.763834	-15.894	-4.44444	-5.66038	-1.96186	-22.963	-8.57143	-23.5294	-24.0642	-22.3752	-16.9697	-22.9965	-25.6944
MCam104	2.12188	0.295608	-13.6986	-23.0769	-16.3934	-11.5402	-11.5702	-20	-18.9189	-25.5208	-20.6835	-18.956	-31.6456	-42.7673
MCam111	2.33012	0.298994	-17.0732	-6.97674	-2.08333	-7.95933	-11.8012	-15.6863	-16.6667	-29.562	-12.3907	-10	-21.4689	-18.3815
MCam090	2.35872	-0.25903	-11.7647	-16	-16.0714	-7.9433	-17.2662	-10.8696	-19.5122	-26.3274	-11.6473	-14.3541	-40.8163	-47.0981
MCam108	2.44291	1.18909	-11.1111	-23.0769	-15	-7.94484	-6.03448	-17.5	-25.7143	-23.1183	-4.57875	-14.2857	-26.1682	-42.029
MCam007	2.99499	0.99612	-6.66667	-20.4082	-15.5172	-13.4955	-7.43802	-7.89474	-20	-30	-14.3824	-10.7649	-22.6006	-34
MCam091	3.69317	-0.290688	-15.894	-14	-10.5263	-3.94019	-11.4035	-10	-11.1111	-17.3545	-12.8458	-12.0879	-24.7059	-25.125
MCam068	3.7713	-0.915595	-20.979	-22.449	-27.5862	1.36708	-17.3228	-3.22581	-10.7143	-18.552	-55.5098	-55.2448	-65.1786	-60.7843
MCam079 (LB)	4.17531	-0.435803	-18.0645	-8.88889	-11.3208	3.96068	-14.0187	0	-14.2857	-15.9722	-15.2749	-5.31915	-29.2181	-22.1154
